# Supplementary material for: Metabolome of Cerebral Thrombi Reveals an Association between High Glycemia at Stroke Onset and Good Clinical Outcome
Source: Metabolites. 2020 Nov 25;10(12):483. doi: 10.3390/metabo10120483 (PMC7760729; doi:10.3390/metabo10120483)
Supplement: Supplementary file 1 [file metabolites-10-00483-s001.zip]

Archive with 1 entries (1 files):
- Metabolomic data matrix.xlsx
