# Supplementary material for: Metabolome of Cerebral Thrombi Reveals an Association between High Glycemia at Stroke Onset and Good Clinical Outcome
Source: Metabolites. 2020 Nov 25;10(12):483. doi: 10.3390/metabo10120483 (PMC7760729; doi:10.3390/metabo10120483)
Supplement: Supplementary file 1 [file metabolites-10-00483-s001.zip › Metabolomic data matrix.xlsx]

## Sheet: Metabolom Thrombistroke mRS 0_1
Patients ID					1	2	3	4	7	8	10	11	12	13	14	15	16	17	19	20	23	25	27	29	30	31	33	34	36	37	39	42	43	44	45	46	47	48	52	53	54	55	56	58	60
mRS 0-1 at 3 months					True	True	True	True	True	False	True	False	True	False	False	False	False	False	False	True	False	True	True	True	True	False	True	True	False	True	False	True	False	True	False	False	False	False	False	True	False	False	False	False	False
Features groups	m/z	Retention time (min)	Polarity	Concatenated name	1	2	3	4	7	8	10	11	12	13	14	15	16	17	19	20	23	25	27	29	30	31	33	34	36	37	39	42	43	44	45	46	47	48	52	53	54	55	56	58	60
1	61.0404	1.92	Positive	1/61.0404/1.92/50/POS	2080000000	1950000000	2000000000	1820000000	1770000000	1850000000	1820000000	1760000000	1740000000	1850000000	1870000000	1760000000	1890000000	1860000000	1820000000	1920000000	1730000000	1840000000	1820000000	1860000000	1780000000	1790000000	1850000000	1840000000	1680000000	1800000000	1750000000	1740000000	1660000000	1730000000	1660000000	1670000000	1810000000	1680000000	1690000000	1700000000	1700000000	1660000000	1660000000	1710000000	1700000000
1	62.0374	1.92	Positive	1/62.0374/1.92/53/POS	18100000	17200000	16600000	16800000	15800000	16300000	16100000	15500000	16300000	16800000	16400000	16000000	17800000	15800000	17400000	16500000	15900000	15200000	16400000	16900000	15300000	16300000	16300000	15200000	15800000	17100000	15300000	15200000	14700000	16100000	15800000	15100000	16100000	15300000	14400000	16900000	14800000	14500000	15400000	14900000	15300000
1	122.069	1.92	Positive	1/122.0693/1.92/55/POS	17300000	15600000	14600000	14100000	13400000	13900000	14400000	13600000	13500000	13200000	13600000	12700000	14200000	14500000	14100000	13400000	13700000	13300000	14200000	12800000	12900000	12600000	12400000	12800000	13100000	12300000	12000000	12000000	11900000	13200000	11900000	12000000	12300000	12400000	10900000	11900000	11000000	11400000	11600000	10900000	10500000
1	406.042	1.95	Positive	1/406.0418/1.95/55/POS	11700000	12600000	11000000	9630000	9300000	9030000	10700000	8060000	279000	8850000	9310000	6290000	7720000	7640000	10200000	7580000	8450000	9540000	9660000	9840000	8980000	8500000	8680000	8910000	9020000	9360000	9070000	10300000	9080000	8220000	5000000	5670000	4360000	6120000	8380000	9590000	7630000	11300000	6920000	6480000	8530000
1	403.156	1.95	Positive	1/403.1559/1.95/57/POS	6640000	8920000	6700000	5640000	4820000	5920000	5130000	5230000	5620000	5770000	7400000	4510000	6450000	5130000	5390000	6410000	4940000	5620000	6110000	6270000	4620000	5540000	6620000	5880000	4240000	4610000	4150000	4750000	5130000	5330000	3760000	3750000	3280000	4240000	3790000	4500000	5230000	4430000	4750000	4730000	5710000
1	404.159	1.94	Positive	1/404.1594/1.94/54/POS	1020000	1370000	1310000	1060000	1020000	997000	677000	865000	711000	1080000	829000	880000	1000000	919000	874000	951000	888000	1030000	721000	1040000	925000	746000	1180000	1030000	606000	648000	575000	635000	982000	863000	900000	493000	692000	698000	699000	539000	874000	758000	788000	1060000	1080000
2	77.0174	2.04	Positive	2/77.0174/2.04/53/POS	2020000000	1730000000	1910000000	1680000000	1710000000	1700000000	1650000000	1810000000	1680000000	1600000000	1580000000	1700000000	1710000000	1490000000	1420000000	1720000000	1480000000	1330000000	1490000000	1570000000	1340000000	1430000000	1590000000	1500000000	1310000000	1390000000	1310000000	1410000000	1320000000	1470000000	1500000000	1400000000	1740000000	1580000000	1170000000	1250000000	1280000000	1250000000	1270000000	1250000000	1360000000
2	151.011	2.02	Positive	2/151.0108/2.02/53/POS	676000000	738000000	590000000	772000000	681000000	609000000	721000000	606000000	759000000	598000000	628000000	495000000	622000000	644000000	809000000	670000000	638000000	797000000	761000000	746000000	763000000	682000000	674000000	769000000	684000000	538000000	609000000	689000000	640000000	670000000	518000000	552000000	456000000	572000000	663000000	689000000	625000000	627000000	527000000	652000000	699000000
2	153.007	2.02	Positive	2/153.0066/2.02/57/POS	64500000	71200000	56000000	69900000	66700000	57100000	70000000	55800000	74300000	57900000	58300000	47700000	57800000	60900000	78700000	63200000	60600000	76100000	70400000	73800000	73600000	66100000	62400000	73800000	62500000	50100000	59100000	67400000	62200000	64900000	49100000	50400000	42400000	50300000	61900000	65000000	57500000	60600000	52100000	63900000	66400000
2	75.0007	2.04	Negative	2/75.0007/2.04/38/NEG	156000000	149000000	151000000	151000000	154000000	155000000	152000000	147000000	135000000	140000000	144000000	142000000	146000000	141000000	141000000	139000000	141000000	138000000	136000000	130000000	133000000	131000000	131000000	142000000	127000000	139000000	120000000	129000000	130000000	129000000	122000000	119000000	89800000	120000000	123000000	117000000	116000000	118000000	109000000	119000000	124000000
2	122.006	2.04	Negative	2/122.0058/2.04/35/NEG	3670000	3130000	2940000	3080000	3030000	3020000	3030000	3070000	2900000	3080000	3000000	3190000	3230000	3340000	3210000	3480000	3580000	3510000	3190000	3510000	4220000	3330000	3500000	3590000	3180000	3630000	3010000	3730000	3160000	3460000	2610000	2640000	2030000	2370000	2960000	3290000	2530000	2680000	2420000	2840000	2820000
2	122.003	2.04	Negative	2/122.0034/2.04/35/NEG	3300000	2780000	2720000	2720000	2800000	2930000	3030000	2970000	3230000	2770000	2930000	2880000	2860000	2990000	3080000	2990000	2940000	3440000	3330000	3120000	3390000	3070000	2990000	3020000	2710000	3010000	3390000	3350000	2960000	3120000	2650000	3240000	1970000	2300000	3200000	2900000	2860000	2770000	2560000	2570000	2670000
3	376.259	16.75	Positive	3/376.2594/16.75/50/POS	1200000000	0	1020000000	851000000	254000	3820000	375000	2300000	691000000	0	829000000	686000000	851000000	0	919000000	892000000	826000000	823000000	779000000	829000000	852000000	828000000	0	847000000	1010000000	863000000	740000000	853000000	823000000	0	786000000	975000000	677000000	809000000	940000000	797000000	830000000	0	896000000	894000000	0
3	377.263	16.75	Positive	3/377.263/16.75/47/POS	276000000	0	224000000	188000000	0	960000	69400	537000	160000000	0	184000000	150000000	187000000	0	200000000	194000000	186000000	180000000	178000000	180000000	190000000	182000000	0	193000000	226000000	199000000	158000000	181000000	184000000	0	177000000	211000000	149000000	176000000	209000000	170000000	181000000	0	196000000	187000000	0
3	436.292	16.75	Positive	3/436.292/16.75/47/POS	189000000	0	222000000	240000000	0	752000	0	365000	245000000	0	188000000	152000000	179000000	0	244000000	187000000	185000000	206000000	211000000	186000000	227000000	203000000	0	192000000	231000000	190000000	183000000	241000000	221000000	0	181000000	221000000	122000000	155000000	215000000	198000000	193000000	0	206000000	180000000	0
3	394.289	16.76	Positive	3/394.2893/16.76/50/POS	188000000	11700000	180000000	147000000	127000	2300000	141000	1560000	97200000	0	149000000	137000000	149000000	9410000	152000000	151000000	144000000	132000000	138000000	128000000	123000000	130000000	9100000	129000000	139000000	137000000	122000000	115000000	126000000	8720000	119000000	136000000	120000000	127000000	127000000	120000000	126000000	7150000	131000000	128000000	10300000
3	398.241	16.77	Positive	3/398.2414/16.77/49/POS	48000000	0	29800000	21600000	184000	2420000	138000	1690000	15200000	0	35500000	32300000	31400000	0	30000000	36200000	33600000	27300000	30900000	31000000	30200000	31800000	0	30000000	33500000	34100000	31400000	24600000	31900000	0	36700000	37500000	38900000	38100000	31900000	26600000	35800000	0	38200000	35600000	0
3	395.293	16.84	Positive	3/395.2925/16.84/5/POS	22300000	2050000	20500000	18400000	0	292000	0	245000	11200000	0	17800000	14700000	18700000	0	18400000	17400000	18200000	17600000	17400000	16600000	14600000	17300000	2210000	16700000	16900000	17200000	15100000	14200000	16500000	0	15300000	16600000	14000000	17200000	16200000	15700000	15200000	0	16800000	15700000	0
3	395.292	16.78	Positive	3/395.2918/16.78/41/POS	22300000	3130000	22700000	18400000	0	292000	0	245000	13100000	1990000	18800000	16100000	18700000	1930000	19600000	19300000	18200000	17600000	17400000	16600000	15100000	17300000	2210000	16700000	16900000	17200000	15100000	14200000	16500000	2020000	15300000	16600000	14000000	17200000	16200000	15700000	15200000	2000000	16800000	15700000	1970000
3	399.245	16.78	Positive	3/399.2448/16.78/44/POS	10400000	0	7070000	5630000	0	590000	0	470000	3840000	0	7710000	7770000	7580000	0	6550000	7940000	7100000	6050000	7000000	6950000	6870000	7430000	0	7480000	7590000	8760000	6570000	5460000	8350000	0	8520000	9060000	8790000	8840000	7060000	5770000	8640000	0	8960000	8260000	0
3	438.298	16.75	Positive	3/438.2981/16.75/31/POS	6330000	0	7580000	7700000	225000	693000	873000	361000	8200000	0	5800000	4820000	6570000	0	8590000	6330000	6400000	7020000	6460000	6660000	7330000	6860000	0	6410000	8280000	7690000	5970000	7880000	8110000	0	6520000	7790000	5440000	5440000	8150000	7490000	7260000	0	6240000	6320000	0
3	398.243	17.33	Positive	3/398.243/17.33/14/POS	4750000	0	2750000	1640000	265000	326000	314000	328000	2820000	0	1880000	2100000	1820000	0	2360000	2500000	2140000	2640000	2100000	2910000	2960000	2910000	0	2600000	3050000	1950000	2770000	2080000	2010000	0	1630000	2430000	1220000	2040000	2380000	1780000	2070000	0	2270000	2200000	0
3	291.193	16.77	Positive	3/291.1931/16.77/43/POS	1710000	299000	1570000	1500000	72600	118000	0	0	1270000	336000	1540000	1360000	1520000	0	1540000	1420000	1650000	1100000	1270000	1190000	1600000	1490000	250000	1320000	1350000	1390000	1130000	1170000	1130000	231000	1440000	1320000	1140000	1400000	1080000	1300000	1150000	336000	1390000	1470000	197000
3	302.173	16.85	Positive	3/302.1732/16.85/9/POS	1070000	704000	882000	910000	0	0	0	0	376000	430000	1080000	407000	1340000	259000	696000	761000	774000	374000	750000	869000	537000	769000	190000	438000	863000	835000	902000	531000	817000	242000	974000	532000	930000	817000	1080000	323000	536000	0	1050000	822000	807000
4	183.087	1.75	Positive	4/183.0865/1.75/56/POS	819000000	843000000	780000000	918000000	642000000	529000000	749000000	452000000	999000000	485000000	614000000	361000000	525000000	523000000	709000000	606000000	524000000	703000000	604000000	687000000	698000000	590000000	602000000	670000000	571000000	463000000	552000000	680000000	549000000	565000000	382000000	527000000	388000000	407000000	517000000	642000000	481000000	612000000	430000000	521000000	560000000
4	205.068	1.77	Positive	4/205.0684/1.77/55/POS	456000000	671000000	858000000	709000000	604000000	658000000	637000000	414000000	1270000000	383000000	445000000	385000000	362000000	432000000	604000000	406000000	405000000	694000000	565000000	457000000	590000000	500000000	547000000	759000000	524000000	370000000	588000000	751000000	483000000	579000000	314000000	548000000	262000000	392000000	588000000	616000000	478000000	482000000	430000000	539000000	430000000
4	165.076	1.75	Positive	4/165.0759/1.75/58/POS	318000000	327000000	304000000	363000000	254000000	211000000	287000000	177000000	399000000	172000000	228000000	139000000	208000000	207000000	291000000	245000000	208000000	284000000	241000000	276000000	282000000	227000000	244000000	285000000	240000000	184000000	232000000	280000000	212000000	235000000	148000000	219000000	160000000	174000000	224000000	254000000	194000000	255000000	183000000	226000000	227000000
4	243.119	1.76	Positive	4/243.1187/1.76/56/POS	122000000	231000000	234000000	283000000	210000000	168000000	238000000	156000000	303000000	183000000	208000000	120000000	159000000	161000000	212000000	187000000	152000000	215000000	184000000	215000000	211000000	198000000	175000000	212000000	166000000	145000000	159000000	207000000	178000000	184000000	120000000	146000000	112000000	109000000	140000000	180000000	154000000	181000000	129000000	136000000	153000000
4	387.147	1.76	Positive	4/387.1473/1.76/56/POS	96200000	118000000	131000000	111000000	80000000	85400000	89600000	54100000	189000000	50700000	57100000	52300000	44900000	59500000	69200000	58100000	55400000	74500000	78400000	55800000	81500000	68300000	66100000	79500000	58900000	45400000	70000000	102000000	58100000	79300000	35600000	61500000	32300000	41400000	72300000	75500000	58600000	55800000	50600000	60900000	49800000
4	166.079	1.75	Positive	4/166.0793/1.75/56/POS	21400000	22000000	19900000	22700000	16500000	13800000	20300000	11300000	24500000	12200000	13800000	9140000	12800000	13400000	19500000	16200000	13200000	17600000	16200000	17500000	19300000	14900000	16600000	18900000	14900000	11300000	15900000	17600000	14400000	15400000	8820000	14600000	10100000	11500000	14500000	16400000	13000000	17300000	11000000	15200000	14200000
4	388.151	1.76	Positive	4/388.1507/1.76/56/POS	12600000	15100000	17600000	13800000	10700000	10900000	13300000	7000000	25400000	7340000	7980000	6890000	6810000	7970000	9000000	8500000	7520000	10600000	13200000	7240000	9790000	8390000	9130000	10800000	7290000	6560000	9810000	12800000	7680000	10700000	4840000	8770000	4590000	5820000	9860000	10900000	7610000	7720000	6640000	8060000	7740000
4	185.091	1.76	Positive	4/185.0906/1.76/58/POS	9440000	10200000	10200000	10200000	8050000	6300000	9630000	5110000	11900000	5860000	6730000	5220000	6640000	6420000	8940000	7670000	6150000	8640000	7270000	8660000	9130000	7090000	6590000	7460000	8100000	5860000	6360000	8280000	6130000	7010000	4710000	6030000	4090000	5270000	6760000	7180000	5830000	7490000	5270000	6090000	6220000
4	244.122	1.76	Positive	4/244.122/1.76/55/POS	9150000	18500000	18700000	21700000	15800000	12500000	18200000	11800000	22300000	13900000	15800000	7920000	11600000	11200000	17200000	14100000	11400000	16400000	14300000	16800000	16300000	14100000	13700000	15200000	12700000	11300000	12100000	16100000	12700000	14400000	9050000	11800000	7920000	7750000	11200000	13100000	11900000	12500000	9880000	11100000	10500000
4	257.08	1.76	Positive	4/257.0802/1.76/57/POS	8090000	12200000	7210000	10000000	6030000	4110000	7750000	2660000	11300000	2950000	1990000	1940000	1540000	2620000	5870000	2200000	2560000	7580000	2860000	4190000	5210000	4500000	1940000	4410000	3510000	2550000	4120000	5890000	2770000	4000000	1440000	2370000	1060000	1190000	3870000	4340000	2190000	2250000	1570000	3410000	3260000
4	265.101	1.82	Positive	4/265.1007/1.82/56/POS	5000000	4780000	5810000	6920000	3340000	3070000	5540000	2010000	7380000	1400000	2070000	1520000	1920000	2120000	3210000	2050000	1790000	4470000	2760000	3130000	2430000	2720000	2400000	4010000	3240000	1830000	2770000	4120000	1940000	2870000	1120000	2860000	635000	1550000	2720000	3330000	1560000	1780000	1210000	2320000	1750000
4	207.072	1.77	Positive	4/207.0724/1.77/56/POS	4820000	7250000	10300000	8040000	7360000	7960000	6970000	4930000	14700000	4140000	5360000	4900000	4160000	4790000	7240000	4670000	4650000	8080000	6430000	5820000	7360000	5660000	6370000	9100000	6110000	4320000	6340000	8980000	5370000	7380000	3610000	7090000	2810000	4480000	6720000	7250000	5590000	5570000	5180000	6520000	5330000
4	243.108	1.71	Positive	4/243.1078/1.71/44/POS	4470000	5310000	1700000	6530000	3460000	1200000	6410000	1690000	9880000	1480000	2030000	513000	1380000	1710000	4460000	3060000	2090000	3760000	2510000	3010000	5440000	2320000	1630000	2220000	1750000	1040000	1970000	3790000	2500000	2850000	897000	1470000	822000	849000	1810000	3670000	2020000	3110000	1450000	2930000	2170000
4	389.152	1.76	Positive	4/389.152/1.76/58/POS	3280000	3030000	3980000	3180000	3160000	2720000	2950000	1560000	5260000	1780000	1690000	1800000	1440000	1980000	1980000	2030000	1690000	2600000	2280000	2170000	2520000	1800000	2030000	2530000	1770000	1440000	2490000	3260000	2270000	2110000	1140000	1740000	1070000	1430000	1890000	2380000	1740000	1630000	1940000	1990000	1650000
4	265.089	1.72	Positive	4/265.0894/1.72/57/POS	1810000	3370000	2980000	3510000	2400000	2030000	3040000	1290000	7780000	1400000	2310000	1190000	999000	1240000	2730000	1510000	1370000	3130000	2140000	2260000	2990000	1700000	1930000	3090000	1950000	1290000	2400000	4250000	1810000	2520000	863000	2560000	660000	963000	2010000	2630000	1930000	2330000	1130000	2260000	1520000
4	232.076	1.86	Positive	4/232.076/1.86/42/POS	858000	1080000	1300000	2160000	760000	754000	1470000	780000	2510000	1040000	1010000	306000	675000	1290000	1210000	560000	663000	987000	675000	1150000	969000	1060000	649000	1140000	1130000	960000	707000	773000	1120000	900000	332000	342000	613000	354000	773000	762000	710000	745000	257000	615000	578000
4	244.116	1.76	Positive	4/244.1159/1.76/11/POS	734000	1340000	1500000	1550000	1830000	1020000	1690000	1200000	2080000	1130000	1320000	824000	1100000	976000	1260000	1100000	1160000	1340000	1310000	1210000	1140000	1190000	1320000	1450000	1370000	1130000	1170000	1110000	1190000	1420000	738000	1310000	875000	1040000	834000	1280000	975000	1130000	916000	833000	1060000
4	181.071	1.79	Negative	4/181.0708/1.79/50/NEG	974000000	1810000000	1770000000	2250000000	1800000000	1220000000	2130000000	881000000	3020000000	1420000000	1510000000	1060000000	1230000000	1380000000	1760000000	1300000000	1280000000	1900000000	1170000000	1010000000	1510000000	1120000000	856000000	1210000000	1080000000	793000000	708000000	1210000000	983000000	813000000	786000000	834000000	597000000	668000000	1040000000	1210000000	863000000	1030000000	757000000	1080000000	1210000000
4	227.077	1.79	Negative	4/227.0768/1.79/52/NEG	397000000	613000000	613000000	747000000	564000000	413000000	681000000	325000000	1080000000	493000000	542000000	363000000	424000000	475000000	631000000	457000000	428000000	666000000	397000000	376000000	494000000	430000000	320000000	423000000	389000000	299000000	230000000	415000000	340000000	301000000	302000000	300000000	227000000	253000000	348000000	391000000	310000000	386000000	277000000	368000000	438000000
4	228.08	1.79	Negative	4/228.0802/1.79/53/NEG	32100000	46900000	48600000	59800000	44900000	31800000	56000000	26000000	89000000	40100000	41100000	28800000	31500000	37700000	49200000	36400000	32600000	53200000	30200000	30700000	40500000	34400000	26400000	32300000	30900000	26100000	19500000	33700000	29300000	24700000	22700000	27500000	18400000	19700000	27400000	32800000	21100000	29900000	20100000	27800000	34300000
4	183.075	1.79	Negative	4/183.0749/1.79/38/NEG	12000000	21100000	20300000	26900000	19700000	14400000	24000000	10700000	32300000	17800000	17100000	11500000	13700000	15700000	21100000	14100000	13600000	23100000	12200000	11900000	18800000	12800000	8930000	13900000	12100000	9570000	9000000	14600000	12400000	11300000	9440000	11100000	5660000	8060000	11800000	14400000	9840000	11100000	9270000	12500000	15200000
4	279.039	1.78	Negative	4/279.0391/1.78/28/NEG	9050000	6660000	5040000	9110000	5930000	3070000	7480000	3010000	9920000	3760000	3830000	2570000	4900000	3580000	8860000	3680000	3200000	6900000	5760000	3630000	6960000	4100000	2460000	4460000	5210000	4090000	4690000	6640000	4220000	5380000	2870000	4220000	2740000	2320000	4550000	5680000	4580000	5880000	3670000	6530000	3760000
4	229.081	1.79	Negative	4/229.0809/1.79/24/NEG	6410000	10300000	10300000	12100000	7560000	6730000	11900000	5030000	17100000	8000000	8470000	6020000	6750000	7810000	10400000	7220000	7240000	9900000	5670000	6350000	8410000	7960000	5110000	7550000	5920000	4430000	4290000	6650000	6750000	5610000	4660000	4800000	2850000	4820000	4610000	7250000	4880000	6170000	4820000	7410000	5720000
4	277.069	1.73	Negative	4/277.0692/1.73/30/NEG	4460000	4280000	4990000	5990000	4010000	3010000	5390000	2510000	9260000	2170000	1970000	2060000	2460000	2730000	4270000	2020000	2390000	3650000	3030000	1240000	2590000	1720000	2320000	2750000	2210000	702000	2890000	2110000	1150000	2830000	816000	814000	485000	516000	1940000	2920000	1870000	1100000	1140000	966000	2030000
4	163.06	1.79	Negative	4/163.0601/1.79/38/NEG	4310000	8790000	8980000	14000000	8900000	6650000	11800000	4810000	14200000	7150000	8490000	4880000	6690000	7080000	10100000	6520000	6870000	9660000	5790000	6420000	8190000	6150000	5400000	6580000	6500000	5330000	4360000	7680000	6270000	5160000	4780000	5550000	3210000	3920000	5090000	6750000	3990000	5870000	2970000	5550000	5770000
4	277.07	1.73	Negative	4/277.0695/1.73/2/NEG	3490000	4280000	4990000	5990000	4010000	3010000	5390000	2510000	9260000	2170000	1970000	2060000	2460000	2730000	4270000	2020000	2390000	3650000	3030000	734000	2590000	1720000	2320000	2750000	2210000	702000	2890000	2110000	1150000	2830000	816000	766000	485000	516000	1940000	1900000	1870000	973000	1140000	966000	2030000
4	241.093	1.75	Negative	4/241.0925/1.75/31/NEG	2220000	3370000	3310000	6220000	3210000	1310000	5340000	1260000	8240000	2190000	2860000	1400000	2190000	2010000	4190000	2460000	1900000	4010000	2390000	2210000	5990000	2970000	1400000	4660000	3240000	1880000	2000000	4000000	2990000	2200000	801000	1450000	598000	1380000	2410000	5030000	2630000	4280000	1190000	1800000	2650000
4	225.061	1.77	Negative	4/225.0611/1.77/31/NEG	2100000	6600000	5000000	5940000	4520000	2420000	4820000	2190000	7060000	2490000	1920000	1530000	1880000	1660000	2160000	1350000	1480000	2180000	2430000	2090000	852000	1590000	1870000	2000000	1150000	984000	1480000	1060000	987000	1770000	357000	1000000	440000	553000	1510000	1160000	720000	1000000	876000	1220000	885000
4	279.066	1.73	Negative	4/279.0664/1.73/23/NEG	1580000	1310000	1650000	1660000	1300000	1230000	1560000	863000	3240000	682000	821000	573000	870000	905000	1220000	447000	733000	1440000	783000	213000	612000	482000	646000	580000	546000	205000	979000	548000	255000	717000	137000	237000	140000	133000	634000	926000	568000	541000	286000	265000	678000
4	184.078	1.79	Negative	4/184.0784/1.79/19/NEG	748000	1240000	1570000	1470000	1660000	1140000	1770000	709000	2240000	1180000	1030000	726000	1010000	1090000	2150000	1110000	1230000	1670000	727000	633000	1430000	1180000	719000	978000	641000	647000	667000	736000	871000	741000	630000	913000	410000	278000	394000	701000	738000	736000	504000	510000	873000
4	360.13	1.82	Negative	4/360.1301/1.82/17/NEG	0	1040000	1500000	1700000	1430000	1300000	1630000	847000	1820000	1420000	1110000	782000	1240000	1080000	1600000	958000	1110000	1320000	937000	643000	845000	612000	457000	649000	652000	884000	670000	864000	878000	622000	678000	487000	152000	251000	168000	928000	564000	414000	430000	464000	497000
5	217.048	1.74	Negative	5/217.0479/1.74/52/NEG	927000000	776000000	1020000000	594000000	799000000	1000000000	572000000	658000000	802000000	377000000	298000000	562000000	468000000	617000000	457000000	296000000	549000000	486000000	580000000	132000000	231000000	328000000	271000000	389000000	326000000	361000000	596000000	440000000	341000000	454000000	389000000	419000000	150000000	389000000	550000000	316000000	286000000	300000000	360000000	492000000	358000000
5	219.045	1.74	Negative	5/219.045/1.74/50/NEG	300000000	254000000	331000000	186000000	257000000	328000000	185000000	216000000	261000000	118000000	97900000	180000000	153000000	199000000	147000000	95500000	178000000	161000000	188000000	46400000	75300000	108000000	85400000	126000000	106000000	112000000	197000000	143000000	114000000	140000000	119000000	133000000	49700000	132000000	173000000	94200000	99200000	97000000	113000000	158000000	116000000
5	218.051	1.74	Negative	5/218.0513/1.74/50/NEG	60900000	52300000	67800000	40900000	52000000	65000000	37800000	44600000	55200000	24700000	19100000	38700000	32700000	44200000	28500000	18700000	39100000	32400000	39700000	9360000	14600000	22200000	17900000	25600000	20900000	23300000	39300000	27200000	20500000	29900000	24600000	24200000	8960000	24700000	36900000	18400000	19400000	17700000	26200000	29000000	24100000
5	221.049	1.74	Negative	5/221.049/1.74/19/NEG	4090000	3460000	4390000	2550000	2910000	4210000	2810000	2630000	3080000	1630000	1020000	2790000	1750000	2580000	1640000	1160000	2130000	2580000	2500000	569000	635000	946000	1030000	2400000	1390000	1500000	2070000	967000	783000	1440000	1750000	1060000	516000	1340000	2520000	774000	1700000	1250000	1250000	863000	1270000
5	301.877	1.66	Negative	5/301.8772/1.66/10/NEG	243000	187000	486000	116000	289000	319000	47200	155000	131000	120000	96000	119000	103000	102000	71000	148000	43300	65500	194000	0	55200	83900	71800	49000	94400	38900	104000	141000	36300	83900	77200	52000	18700	46500	90800	36500	32500	30100	27400	31500	26500
6	192.16	3.05	Positive	6/192.1596/3.05/56/POS	443000000	499000000	385000000	316000000	1620000	62400000	2020000	65000000	357000000	364000000	385000000	372000000	427000000	312000000	330000000	387000000	324000000	300000000	284000000	526000000	367000000	348000000	327000000	288000000	451000000	319000000	427000000	303000000	375000000	317000000	358000000	288000000	377000000	308000000	696000000	387000000	309000000	347000000	382000000	320000000	343000000
6	193.163	3.05	Positive	6/193.1629/3.05/54/POS	42400000	48800000	37100000	30800000	0	6360000	237000	6030000	34100000	36300000	36200000	38600000	40500000	29500000	31400000	37600000	31600000	27300000	28000000	49200000	38700000	32400000	32000000	27500000	44600000	31500000	41900000	29200000	34400000	29200000	35100000	28600000	36200000	28600000	67300000	37700000	30900000	32700000	36200000	29700000	34000000
6	174.149	3.04	Positive	6/174.149/3.04/49/POS	2700000	2860000	2540000	2130000	0	437000	0	557000	2370000	2350000	2630000	2590000	2690000	2090000	2130000	2380000	2180000	1720000	1880000	3650000	2790000	2210000	2140000	2370000	2850000	2210000	3210000	2190000	2450000	2160000	2330000	1530000	2400000	1810000	5370000	2400000	2060000	2040000	2360000	2130000	2620000
7	570.348	17.44	Positive	7/570.3484/17.44/45/POS	83300000	0	85200000	99800000	79900000	63400000	70500000	60000000	86900000	44900000	40400000	49500000	42200000	27600000	63800000	39700000	50800000	62300000	51000000	44200000	52400000	42300000	0	52900000	63800000	41200000	45600000	64300000	47800000	40700000	31500000	37600000	20900000	32900000	54000000	54400000	36600000	0	36800000	44600000	33500000
7	205.071	17.41	Positive	7/205.0709/17.41/47/POS	64000000	0	86000000	100000000	72900000	64200000	78500000	48500000	101000000	31800000	24100000	45500000	43200000	23600000	60500000	38600000	48700000	66700000	57800000	31600000	64200000	32600000	0	59100000	64600000	36000000	41700000	62200000	43300000	36800000	31400000	49200000	17700000	33500000	57000000	67700000	44500000	0	40600000	48300000	30700000
7	571.352	17.45	Positive	7/571.3523/17.45/50/POS	24500000	2150000	25700000	31000000	23500000	18600000	20700000	17000000	24200000	13200000	11700000	14000000	13300000	8130000	18400000	11800000	15900000	15700000	14000000	13300000	14500000	12800000	1250000	14600000	18100000	11500000	13700000	18900000	12400000	11100000	9370000	11400000	6110000	10000000	15800000	15600000	9850000	11100000	10500000	12500000	9810000
7	187.06	17.45	Positive	7/187.0603/17.45/45/POS	22700000	0	35200000	38600000	28700000	26800000	30900000	21000000	42300000	16100000	14000000	18100000	16800000	10500000	30300000	14300000	20200000	30300000	19300000	17100000	19700000	16700000	0	24800000	27800000	15700000	24700000	33000000	20800000	21200000	13700000	20700000	8090000	14700000	26100000	28700000	17400000	19500000	12100000	23000000	18700000
7	127.04	17.39	Positive	7/127.0397/17.39/5/POS	15400000	0	21200000	25200000	19100000	16700000	21200000	13100000	28700000	9560000	11900000	12800000	11000000	10000000	18800000	10200000	13400000	18800000	16000000	12400000	20300000	14800000	11100000	16800000	18900000	11800000	16900000	23600000	15100000	15900000	9470000	14300000	5270000	10100000	17300000	20600000	12500000	17500000	11900000	3880000	13000000
7	206.074	17.43	Positive	7/206.0743/17.43/39/POS	6280000	278000	6650000	8530000	6380000	5940000	6360000	4650000	8350000	2570000	2120000	4220000	3910000	2150000	6410000	3320000	4490000	5750000	4260000	2840000	5930000	3240000	270000	5430000	5420000	3710000	5660000	5590000	4220000	3750000	2680000	4790000	1470000	2970000	5260000	5820000	3480000	2660000	2140000	4230000	2410000
7	535.317	17.28	Positive	7/535.3168/17.28/25/POS	991000	653000	1140000	1530000	990000	348000	1020000	623000	1680000	642000	547000	557000	622000	650000	1250000	464000	616000	1010000	836000	517000	1160000	778000	658000	1040000	897000	667000	861000	1200000	894000	753000	400000	642000	344000	574000	726000	1020000	821000	636000	553000	744000	724000
7	393.25	17.45	Negative	7/393.2496/17.45/52/NEG	410000000	428000000	491000000	493000000	413000000	404000000	487000000	286000000	587000000	300000000	265000000	297000000	282000000	275000000	352000000	217000000	271000000	353000000	320000000	291000000	379000000	304000000	256000000	357000000	320000000	238000000	291000000	475000000	271000000	316000000	180000000	230000000	115000000	189000000	250000000	330000000	234000000	242000000	170000000	279000000	222000000
7	597.313	17.41	Negative	7/597.3133/17.41/51/NEG	151000000	158000000	151000000	178000000	157000000	141000000	167000000	107000000	182000000	119000000	93500000	129000000	89400000	112000000	115000000	93400000	91500000	114000000	104000000	82800000	97800000	106000000	70500000	98500000	84300000	64400000	89200000	107000000	79100000	93500000	56200000	66400000	39700000	35200000	99200000	77800000	50700000	52800000	57600000	86100000	90000000
7	394.253	17.45	Negative	7/394.2528/17.45/38/NEG	88100000	93500000	106000000	105000000	89300000	86300000	103000000	60900000	124000000	63100000	56100000	64000000	60900000	59100000	74700000	45400000	58800000	75400000	69000000	61400000	81900000	65600000	54700000	77900000	66500000	48100000	60900000	103000000	57800000	69400000	37500000	49300000	23400000	44300000	56200000	71100000	44500000	51000000	36600000	56200000	47200000
7	583.334	18.12	Negative	7/583.334/18.12/30/NEG	55100000	68000000	66500000	98900000	62100000	59300000	76900000	24000000	83300000	43200000	33500000	34600000	39400000	44500000	49600000	30600000	31300000	41400000	46400000	32000000	54500000	30700000	19000000	33200000	33300000	19800000	31100000	38700000	26500000	28100000	11400000	18400000	10600000	12200000	33700000	34900000	20500000	17400000	14100000	27000000	24000000
7	598.317	17.42	Negative	7/598.3165/17.42/26/NEG	45800000	47400000	46100000	54100000	47100000	43300000	51800000	32400000	56500000	36000000	28300000	39400000	27200000	34000000	35400000	27900000	27600000	34900000	31200000	25300000	30200000	34300000	20700000	29900000	24100000	20100000	25500000	33100000	23800000	27000000	19200000	20200000	12400000	10700000	30100000	24200000	15200000	15800000	17300000	24000000	27800000
7	584.337	18.11	Negative	7/584.3375/18.11/26/NEG	16800000	20800000	20500000	29200000	19100000	17900000	23300000	7630000	24600000	12700000	9800000	10000000	11500000	13700000	15000000	9350000	9400000	12500000	13000000	9950000	15200000	10100000	5740000	10000000	9120000	6030000	9430000	11700000	7610000	8520000	3480000	5600000	2450000	3590000	11500000	10900000	5800000	5260000	4380000	8250000	7340000
7	383.221	17.46	Negative	7/383.2209/17.46/29/NEG	15100000	18400000	23900000	23100000	17700000	18700000	20800000	20000000	25100000	15700000	15500000	15700000	14700000	13700000	14200000	10500000	11000000	11700000	12900000	12300000	12800000	10900000	10500000	11300000	10100000	9510000	8080000	13500000	8620000	9470000	6390000	7480000	5170000	6060000	7800000	8430000	7380000	7100000	5210000	9480000	8970000
7	395.255	17.45	Negative	7/395.255/17.45/31/NEG	14400000	14600000	16900000	16900000	13900000	13600000	16100000	9510000	20500000	9590000	9020000	9960000	9450000	9790000	11800000	6920000	9610000	12000000	10800000	9620000	12800000	11100000	7850000	11400000	11200000	8820000	9200000	15500000	8760000	9960000	6330000	7640000	3340000	6730000	7790000	11600000	7700000	8260000	5710000	9860000	7120000
7	551.307	17.52	Negative	7/551.3071/17.52/30/NEG	12600000	15700000	15600000	19300000	17000000	14600000	15500000	10100000	18400000	10700000	9340000	9980000	9150000	11500000	11400000	7900000	8780000	10300000	9460000	7770000	8430000	9120000	6420000	9350000	8000000	5530000	7700000	9420000	7120000	7640000	4640000	5410000	3550000	3760000	7820000	6940000	4680000	4490000	5230000	7060000	7530000
7	599.319	17.42	Negative	7/599.3192/17.42/38/NEG	10900000	11000000	10400000	13200000	11300000	9850000	11900000	7570000	13100000	8430000	6570000	8990000	6480000	7800000	8430000	6330000	6770000	7720000	7420000	5970000	6830000	8350000	4900000	6770000	5860000	4180000	6050000	7070000	6080000	6490000	4220000	4330000	3010000	2450000	6520000	5600000	3720000	4000000	4110000	4580000	6190000
7	551.308	17.38	Negative	7/551.3075/17.38/4/NEG	10600000	13800000	14600000	17100000	14500000	13500000	15500000	9870000	17800000	10700000	9240000	9980000	8600000	10200000	10200000	7900000	7150000	10200000	8390000	6970000	8430000	9120000	6420000	7920000	8000000	3700000	6710000	9230000	5210000	7640000	4640000	5410000	3550000	3490000	7820000	6940000	4230000	4220000	5230000	4860000	7530000
7	599.319	17.38	Negative	7/599.3193/17.38/7/NEG	8110000	11000000	10400000	12100000	10800000	9820000	11000000	7570000	13100000	8320000	6570000	6600000	6480000	7630000	7560000	4470000	5080000	5770000	7290000	5970000	5790000	8350000	4900000	6770000	5860000	2280000	2900000	7070000	3550000	6490000	3430000	4330000	2720000	2370000	3000000	5600000	3720000	4000000	4110000	3260000	6190000
7	569.318	16.85	Negative	7/569.3177/16.85/31/NEG	6100000	6200000	6620000	5880000	5820000	5970000	6340000	4790000	4400000	5800000	4710000	5110000	4580000	5170000	5450000	4710000	4720000	4940000	4730000	5090000	4610000	5310000	4980000	4150000	3940000	3810000	5250000	2930000	3440000	3040000	3000000	3440000	1450000	2090000	3910000	2560000	3290000	2750000	2610000	3080000	3670000
7	537.327	18.06	Negative	7/537.3274/18.06/18/NEG	5350000	7520000	7810000	11600000	7110000	6890000	9050000	2590000	10100000	4700000	3920000	3850000	4660000	4950000	5520000	3490000	3230000	4750000	4780000	3220000	6240000	3120000	2210000	3820000	3920000	1800000	3490000	3260000	2670000	3070000	1440000	2150000	855000	1570000	3840000	3300000	2360000	2220000	1740000	2650000	2700000
7	385.218	17.46	Negative	7/385.2176/17.46/23/NEG	3990000	5780000	7280000	7140000	5340000	5540000	6010000	6200000	7430000	4710000	4590000	4570000	4640000	4130000	4170000	3100000	3430000	4260000	3600000	3810000	3890000	3330000	2940000	3700000	2940000	3140000	2300000	3010000	2380000	2720000	1890000	2580000	1320000	1990000	1910000	2490000	2160000	2200000	1480000	2530000	3460000
7	585.34	18.09	Negative	7/585.3399/18.09/18/NEG	3930000	4680000	4380000	6320000	4220000	3950000	5110000	1620000	5910000	3000000	2180000	2240000	2510000	3040000	3480000	2150000	2150000	2690000	3050000	2470000	3290000	2600000	1230000	2110000	2230000	968000	2130000	2760000	1540000	1860000	745000	1150000	1100000	809000	2560000	2310000	1640000	1110000	924000	1790000	1560000
7	552.311	17.48	Negative	7/552.3109/17.48/19/NEG	3680000	4330000	4540000	6240000	5110000	4370000	4790000	2990000	5590000	3080000	2690000	2920000	2640000	3290000	3190000	2520000	2380000	2950000	2950000	2290000	2540000	2980000	1680000	2660000	2000000	1570000	2280000	2670000	1970000	2050000	1490000	1620000	935000	1060000	2640000	1840000	1340000	1710000	1670000	2130000	2060000
7	410.24	17.45	Negative	7/410.2396/17.45/33/NEG	3270000	2580000	2940000	2560000	2030000	2180000	2480000	2040000	2990000	1510000	1560000	1370000	1550000	1310000	1650000	1040000	1430000	1770000	1560000	1750000	2370000	1710000	1160000	1610000	1850000	1460000	1230000	2010000	1440000	1700000	690000	1120000	597000	1040000	1340000	1560000	751000	1050000	764000	1150000	1080000
7	614.303	17.46	Negative	7/614.3033/17.46/23/NEG	2210000	2150000	2030000	2490000	2530000	2320000	2490000	1480000	2470000	1870000	1660000	2200000	1570000	1980000	1800000	1610000	1470000	1800000	1710000	1320000	1710000	2020000	1290000	1540000	1100000	959000	1090000	1540000	1180000	1330000	1130000	1160000	741000	657000	1670000	1330000	699000	1000000	972000	854000	1240000
7	600.322	17.43	Negative	7/600.3223/17.43/27/NEG	1980000	1850000	1910000	2230000	2030000	1860000	2440000	1210000	2470000	1510000	1110000	1600000	1210000	1440000	1360000	1220000	1170000	1420000	1160000	1060000	1450000	1680000	917000	1260000	1140000	751000	972000	1270000	1310000	1310000	819000	796000	495000	437000	1360000	1180000	811000	544000	814000	1180000	1200000
7	570.322	16.85	Negative	7/570.3216/16.85/35/NEG	1860000	1830000	2190000	1840000	1820000	1740000	1840000	1400000	1480000	1600000	1480000	1840000	1340000	1580000	1650000	1400000	1550000	1380000	1370000	1560000	1260000	1640000	1430000	1640000	1420000	1170000	1370000	786000	925000	905000	1210000	1320000	283000	804000	923000	917000	970000	843000	664000	1440000	1370000
7	573.305	18.06	Negative	7/573.3048/18.06/17/NEG	1840000	2890000	3150000	4170000	3190000	2650000	3490000	1350000	2980000	2120000	1600000	1690000	2000000	2340000	1840000	1720000	1260000	1550000	1660000	1360000	1530000	1230000	684000	1110000	1290000	533000	1120000	1030000	891000	979000	407000	779000	284000	549000	726000	1010000	510000	489000	567000	861000	775000
7	396.258	17.45	Negative	7/396.2576/17.45/30/NEG	1760000	2010000	2200000	2090000	1690000	1780000	1980000	1330000	2660000	1390000	1110000	1450000	1180000	1170000	1460000	847000	1280000	1620000	1310000	1210000	1870000	1200000	952000	1290000	1610000	880000	1470000	1660000	1220000	1130000	636000	954000	383000	857000	613000	1730000	742000	943000	742000	1350000	1230000
7	410.24	17.44	Negative	7/410.2396/17.44/1/NEG	1730000	2580000	2940000	2050000	2030000	2180000	2480000	2040000	2990000	1510000	1560000	1230000	1550000	1310000	1430000	887000	1150000	1080000	1560000	1750000	2370000	1710000	1160000	1610000	1850000	938000	1230000	2010000	1440000	1520000	594000	1120000	597000	1040000	1340000	1560000	751000	1030000	764000	1150000	1080000
7	538.331	18.06	Negative	7/538.331/18.06/20/NEG	1480000	2290000	2210000	3310000	2200000	1960000	2550000	838000	2930000	1580000	1130000	1150000	1380000	1620000	1780000	924000	1070000	1210000	1350000	1190000	1340000	961000	598000	1150000	1080000	504000	1160000	1220000	796000	894000	400000	590000	225000	404000	817000	943000	621000	597000	477000	692000	858000
7	651.322	18.06	Negative	7/651.3218/18.06/17/NEG	1410000	1650000	1940000	1850000	1890000	1740000	1870000	674000	1630000	1420000	928000	1090000	1240000	1250000	1230000	946000	869000	991000	1330000	942000	1100000	844000	503000	871000	988000	399000	892000	793000	877000	814000	401000	635000	356000	508000	727000	1090000	673000	446000	656000	1140000	786000
7	386.221	17.45	Negative	7/386.2214/17.45/25/NEG	1210000	1210000	1520000	1420000	1260000	1140000	1430000	1290000	1610000	964000	970000	807000	881000	714000	911000	701000	669000	741000	745000	695000	1120000	995000	633000	848000	461000	470000	402000	312000	402000	622000	336000	476000	248000	310000	224000	584000	333000	425000	260000	602000	849000
7	589.282	17.44	Negative	7/589.2818/17.44/24/NEG	1160000	1540000	1830000	1930000	2200000	1750000	2430000	1430000	1870000	1770000	1270000	1560000	1200000	1370000	1350000	1240000	1100000	1240000	906000	910000	1170000	930000	796000	1070000	841000	784000	738000	891000	828000	845000	384000	481000	393000	472000	639000	527000	437000	445000	807000	452000	629000
7	588.288	17.43	Negative	7/588.2885/17.43/19/NEG	958000	1640000	1750000	1810000	1730000	1730000	1910000	1400000	1770000	1700000	1210000	1650000	1240000	1260000	1310000	984000	1000000	1210000	821000	830000	1140000	1110000	790000	900000	643000	562000	685000	923000	559000	734000	467000	588000	427000	265000	431000	585000	278000	519000	444000	1090000	551000
7	553.312	17.47	Negative	7/553.3125/17.47/26/NEG	847000	978000	981000	1250000	1120000	1110000	1100000	743000	1170000	754000	610000	655000	607000	819000	758000	461000	580000	683000	711000	521000	668000	671000	474000	489000	452000	455000	657000	616000	298000	557000	203000	252000	172000	238000	504000	491000	277000	271000	304000	305000	431000
7	586.343	18.06	Negative	7/586.3426/18.06/17/NEG	754000	779000	780000	961000	800000	667000	1020000	304000	1040000	432000	452000	362000	451000	526000	532000	295000	334000	510000	515000	532000	740000	385000	239000	341000	491000	165000	526000	439000	359000	246000	116000	183000	69000	117000	333000	304000	182000	180000	165000	456000	215000
7	586.342	18.06	Negative	7/586.3424/18.06/1/NEG	754000	779000	696000	961000	643000	667000	1020000	304000	1040000	432000	452000	352000	451000	471000	532000	272000	334000	510000	515000	532000	740000	385000	239000	341000	491000	165000	241000	429000	359000	246000	116000	166000	69000	114000	333000	269000	143000	180000	120000	456000	215000
7	523.313	16.86	Negative	7/523.3132/16.86/18/NEG	709000	791000	830000	823000	803000	782000	782000	578000	689000	681000	553000	614000	504000	655000	634000	544000	578000	605000	510000	680000	369000	761000	406000	509000	489000	380000	759000	222000	331000	438000	376000	295000	176000	236000	390000	673000	182000	275000	275000	313000	277000
7	615.307	17.48	Negative	7/615.3072/17.48/22/NEG	684000	690000	643000	841000	772000	718000	769000	505000	731000	654000	556000	761000	476000	578000	612000	503000	497000	542000	548000	461000	506000	681000	347000	618000	413000	372000	513000	473000	274000	506000	268000	431000	184000	169000	531000	540000	244000	203000	281000	301000	474000
7	553.312	17.38	Negative	7/553.3125/17.38/6/NEG	643000	978000	981000	1090000	944000	989000	1100000	743000	1170000	754000	602000	655000	607000	639000	691000	461000	580000	614000	711000	505000	548000	671000	474000	489000	452000	250000	657000	459000	296000	557000	203000	251000	132000	194000	504000	491000	259000	271000	304000	305000	431000
7	575.302	18.06	Negative	7/575.3022/18.06/16/NEG	573000	982000	900000	1110000	962000	816000	1030000	507000	997000	641000	525000	430000	572000	687000	540000	488000	466000	513000	579000	440000	530000	315000	216000	325000	394000	140000	242000	331000	285000	370000	125000	178000	81900	110000	170000	281000	135000	146000	119000	228000	320000
7	575.302	18.06	Negative	7/575.302/18.06/2/NEG	573000	890000	841000	1110000	937000	816000	1030000	507000	997000	641000	525000	430000	572000	477000	540000	314000	466000	513000	579000	440000	530000	315000	216000	325000	394000	140000	242000	310000	285000	245000	125000	160000	81900	110000	170000	281000	135000	146000	108000	228000	135000
7	615.307	17.4	Negative	7/615.3074/17.4/7/NEG	464000	690000	616000	749000	729000	718000	769000	505000	725000	654000	556000	761000	421000	528000	521000	503000	459000	542000	433000	461000	506000	681000	347000	618000	413000	234000	513000	473000	274000	506000	245000	431000	184000	166000	531000	540000	244000	203000	281000	301000	414000
7	652.325	18.07	Negative	7/652.3252/18.07/20/NEG	448000	568000	588000	661000	652000	551000	659000	241000	596000	361000	326000	378000	330000	434000	393000	352000	310000	323000	473000	386000	534000	254000	167000	297000	284000	157000	334000	312000	292000	302000	123000	164000	262000	117000	197000	172000	175000	124000	115000	125000	201000
7	652.325	18.06	Negative	7/652.325/18.06/1/NEG	431000	510000	554000	657000	652000	551000	659000	240000	596000	361000	326000	378000	330000	434000	370000	192000	291000	323000	421000	386000	534000	254000	167000	297000	197000	136000	334000	290000	292000	302000	123000	164000	262000	117000	197000	172000	175000	124000	115000	125000	201000
7	615.307	17.38	Negative	7/615.3071/17.38/6/NEG	424000	690000	616000	749000	729000	718000	722000	505000	725000	654000	556000	761000	421000	528000	521000	503000	312000	527000	433000	461000	506000	681000	347000	618000	413000	132000	513000	473000	274000	506000	245000	431000	184000	166000	531000	540000	244000	203000	281000	176000	414000
7	617.218	17.26	Negative	7/617.2183/17.26/19/NEG	404000	536000	484000	771000	579000	376000	678000	212000	787000	417000	280000	294000	226000	353000	334000	157000	170000	293000	226000	167000	240000	185000	114000	137000	234000	82500	105000	318000	117000	131000	64300	162000	28300	154000	148000	139000	111000	89700	87600	99600	326000
7	619.216	17.26	Negative	7/619.2164/17.26/20/NEG	347000	629000	509000	662000	460000	509000	634000	296000	807000	390000	286000	236000	226000	358000	383000	142000	207000	339000	249000	159000	287000	170000	94100	126000	152000	108000	103000	160000	109000	160000	66000	59100	21800	65600	121000	101000	103000	122000	57800	97300	153000
7	610.291	17.41	Negative	7/610.2906/17.41/26/NEG	335000	704000	597000	999000	742000	676000	862000	387000	1080000	647000	450000	662000	472000	536000	688000	485000	500000	594000	454000	437000	587000	660000	530000	578000	347000	204000	369000	574000	279000	494000	334000	230000	140000	123000	372000	406000	227000	161000	267000	244000	540000
7	537.293	18.03	Negative	7/537.2928/18.03/19/NEG	296000	386000	374000	504000	601000	364000	473000	161000	536000	276000	196000	188000	203000	235000	288000	146000	202000	275000	319000	224000	293000	221000	205000	138000	121000	68200	135000	327000	131000	198000	54600	64300	39100	53100	127000	161000	82000	104000	95000	85700	283000
7	437.185	17.85	Negative	7/437.1854/17.85/19/NEG	248000	325000	389000	407000	316000	271000	316000	72600	612000	135000	169000	189000	137000	130000	171000	98500	102000	172000	203000	76100	166000	100000	112000	106000	205000	65800	112000	278000	62800	66700	42700	96100	21200	44600	82600	88000	48000	66000	53100	90700	65600
10	61.0422	17.63	Positive	10/61.0422/17.63/2/POS	356000000	588000000	580000000	737000000	661000000	671000000	742000000	662000000	928000000	826000000	679000000	710000000	610000000	704000000	698000000	659000000	610000000	674000000	689000000	688000000	740000000	826000000	715000000	688000000	707000000	701000000	762000000	809000000	713000000	760000000	603000000	611000000	497000000	598000000	634000000	808000000	648000000	733000000	684000000	698000000	659000000
10	178.05	16.91	Negative	10/178.05/16.91/2/NEG	5360000	11200000	16500000	12900000	14000000	13600000	13200000	11800000	13100000	12600000	12200000	12300000	12000000	11700000	11900000	11700000	11400000	11400000	12100000	11200000	11800000	11400000	11300000	10400000	10800000	11200000	12100000	9510000	10400000	9380000	9770000	10500000	9850000	9000000	8880000	10100000	11400000	9490000	9110000	9350000	9570000
10	192.066	17.66	Negative	10/192.0658/17.66/6/NEG	1950000	3190000	3630000	3670000	3970000	3810000	3720000	3440000	3680000	3330000	3440000	3280000	3190000	3200000	3180000	3310000	3130000	3560000	3060000	3120000	3330000	3240000	3250000	2720000	2960000	3050000	3040000	3170000	2930000	2740000	2600000	2890000	3370000	2410000	2760000	3110000	2810000	2990000	2630000	2620000	2400000
10	179.053	17.76	Negative	10/179.0534/17.76/2/NEG	657000	1120000	1280000	1290000	1230000	1240000	1300000	1240000	1290000	1180000	1260000	1120000	1210000	1140000	1140000	1150000	1140000	1050000	1060000	1260000	1090000	1240000	1100000	984000	990000	1160000	999000	1080000	1090000	791000	973000	1080000	1070000	926000	1020000	820000	937000	843000	1160000	944000	1370000
10	193.035	17.68	Negative	10/193.0346/17.68/7/NEG	227000	353000	442000	441000	407000	403000	441000	449000	467000	496000	465000	462000	470000	497000	507000	508000	538000	548000	485000	641000	591000	706000	603000	576000	571000	564000	638000	527000	498000	731000	389000	598000	648000	640000	550000	749000	485000	523000	554000	495000	559000
10	193.069	17.47	Negative	10/193.0692/17.47/7/NEG	220000	400000	486000	477000	462000	511000	438000	429000	449000	470000	418000	404000	415000	427000	382000	418000	430000	411000	407000	492000	407000	504000	418000	436000	392000	356000	422000	324000	316000	308000	293000	367000	376000	242000	325000	343000	373000	227000	328000	335000	379000
10	126.03	17.04	Negative	10/126.0297/17.04/1/NEG	180000	302000	357000	395000	376000	399000	420000	368000	376000	392000	356000	300000	330000	340000	349000	322000	318000	349000	353000	438000	409000	372000	539000	351000	366000	528000	343000	327000	352000	340000	250000	330000	431000	253000	300000	348000	314000	234000	233000	401000	292000
11	186.059	3.25	Positive	11/186.0585/3.25/57/POS	349000000	317000000	315000000	395000000	258000000	195000000	316000000	160000000	606000000	163000000	151000000	146000000	147000000	128000000	243000000	154000000	153000000	292000000	209000000	103000000	292000000	217000000	151000000	241000000	199000000	135000000	181000000	352000000	157000000	201000000	68900000	182000000	53100000	85700000	215000000	286000000	123000000	202000000	89000000	190000000	124000000
11	246.091	3.25	Positive	11/246.0908/3.25/56/POS	17800000	19600000	18100000	25800000	14200000	9520000	17400000	6610000	34600000	8160000	6380000	6170000	6270000	5860000	12200000	6610000	6690000	13900000	9900000	4680000	14000000	9480000	6290000	10500000	8270000	5610000	8090000	18400000	7000000	9120000	2910000	8600000	1800000	2900000	9980000	13000000	5010000	7930000	3740000	7520000	4990000
11	188.054	3.25	Positive	11/188.0543/3.25/55/POS	16500000	14300000	14200000	17700000	11500000	9070000	13400000	6690000	26800000	7620000	6610000	6790000	6610000	5640000	11400000	6750000	6310000	13600000	9460000	4760000	12900000	10100000	7160000	11700000	8310000	5770000	7950000	15500000	6750000	9290000	2990000	8310000	2230000	4040000	10200000	13200000	5230000	8670000	3840000	8690000	5460000
11	169.032	3.25	Positive	11/169.0319/3.25/54/POS	14500000	13900000	14800000	17800000	11600000	8590000	14500000	6710000	28300000	7710000	6750000	6960000	6450000	5940000	10700000	7330000	6450000	13100000	9410000	4810000	14000000	9720000	6970000	11300000	8520000	5810000	8930000	16500000	7070000	9290000	2690000	7700000	2580000	4030000	10100000	14800000	5590000	9160000	4250000	8580000	5870000
11	371.109	3.26	Positive	11/371.1094/3.26/55/POS	14400000	14800000	14800000	24400000	9320000	5520000	14700000	3550000	36900000	4280000	3560000	2990000	3030000	3040000	9870000	4040000	3730000	10600000	6690000	1880000	11100000	6090000	3690000	8280000	5510000	3030000	4870000	16500000	4360000	5920000	883000	5020000	481000	1410000	6640000	11200000	2910000	5840000	1630000	4980000	2730000
11	417.171	3.09	Positive	11/417.1715/3.09/55/POS	13600000	23500000	12500000	25700000	13200000	7640000	14900000	6190000	23400000	7970000	6300000	5770000	6050000	7060000	12300000	5480000	6210000	13200000	10300000	7720000	11900000	8550000	5440000	12200000	7770000	5840000	10100000	16800000	8360000	7820000	3860000	5320000	1550000	3810000	10000000	12700000	6200000	8510000	4440000	7610000	6330000
11	374.166	3.09	Positive	11/374.1657/3.09/58/POS	6980000	6540000	3780000	4390000	3330000	1810000	3230000	2020000	4690000	2560000	1810000	2010000	2370000	2130000	2390000	1690000	2310000	3370000	3430000	2080000	2560000	2400000	2000000	3000000	1960000	1680000	2580000	3180000	2220000	2510000	1280000	1600000	878000	1170000	3030000	2880000	1480000	1930000	1600000	2040000	2090000
11	418.175	3.09	Positive	11/418.175/3.09/57/POS	2290000	3740000	2370000	4640000	2450000	1090000	2310000	962000	4180000	1700000	998000	1100000	868000	907000	1540000	872000	991000	1810000	1900000	1100000	2130000	1700000	932000	2180000	1470000	1060000	1650000	2680000	1220000	1290000	647000	855000	180000	684000	1830000	2320000	949000	1170000	714000	1300000	889000
11	393.091	3.26	Positive	11/393.0913/3.26/57/POS	2040000	3660000	4500000	7260000	5500000	4910000	8410000	2050000	15300000	3050000	2510000	2360000	2500000	2470000	5410000	2630000	2370000	6640000	3970000	1550000	5990000	3530000	2750000	4960000	3170000	1720000	2850000	8230000	1940000	3120000	729000	2680000	418000	1200000	3380000	5490000	1570000	3740000	1080000	2810000	2020000
11	433.149	3.09	Positive	11/433.1488/3.09/56/POS	1880000	2110000	1520000	3160000	1200000	1060000	1790000	920000	2990000	1070000	752000	616000	836000	658000	1290000	550000	671000	1320000	1270000	990000	1640000	1110000	694000	1810000	1030000	867000	1240000	2320000	1020000	1480000	569000	848000	169000	456000	1550000	2030000	747000	1180000	615000	1080000	1090000
11	556.161	3.26	Positive	11/556.1607/3.26/27/POS	1840000	1820000	1440000	2730000	905000	423000	1550000	134000	3900000	186000	188000	196000	407000	139000	907000	168000	194000	947000	444000	149000	965000	513000	350000	607000	619000	0	487000	1710000	217000	486000	0	352000	0	0	601000	1010000	149000	547000	0	412000	136000
11	373.105	3.25	Positive	11/373.1052/3.25/45/POS	1380000	1500000	1390000	1980000	912000	589000	1300000	503000	3280000	248000	445000	217000	217000	167000	922000	338000	462000	1210000	523000	183000	1230000	623000	430000	703000	524000	406000	263000	1630000	516000	695000	0	470000	0	82400	745000	1300000	183000	724000	129000	560000	454000
11	104.062	3.25	Positive	11/104.0622/3.25/15/POS	658000	490000	568000	346000	204000	168000	319000	173000	790000	182000	130000	132000	150000	149000	211000	149000	113000	244000	204000	121000	263000	170000	149000	201000	169000	136000	169000	300000	200000	177000	0	147000	0	0	147000	268000	116000	162000	120000	122000	134000
11	103.055	3.27	Positive	11/103.0545/3.27/3/POS	0	700000	786000	1420000	517000	465000	670000	177000	1290000	217000	187000	418000	172000	165000	584000	200000	183000	703000	506000	137000	460000	582000	491000	608000	459000	165000	475000	698000	275000	224000	107000	177000	76300	128000	692000	553000	197000	421000	129000	421000	355000
11	187.058	3.26	Positive	11/187.0579/3.26/2/POS	0	2020000	2300000	2260000	1650000	1360000	453000	1030000	3760000	1050000	995000	1070000	925000	1040000	1770000	1170000	1070000	2210000	1400000	766000	2260000	1420000	1120000	1690000	1390000	987000	1190000	2750000	1050000	1180000	491000	1050000	351000	670000	1570000	2110000	898000	1560000	725000	1130000	902000
11	184.043	3.29	Negative	11/184.0429/3.29/24/NEG	202000000	191000000	186000000	272000000	162000000	119000000	222000000	75900000	347000000	80200000	77700000	64100000	61800000	59500000	119000000	54800000	53300000	143000000	75300000	33200000	150000000	76300000	45400000	73600000	56900000	37300000	45900000	122000000	52100000	98500000	30800000	80700000	12600000	20500000	65900000	102000000	24100000	53000000	37100000	64500000	22700000
11	260.053	3.3	Negative	11/260.0533/3.3/23/NEG	12200000	9010000	7090000	12900000	7160000	4870000	10200000	3190000	20800000	4020000	3850000	3070000	3250000	3390000	7640000	3120000	3390000	8190000	5350000	2140000	8830000	4940000	2660000	4500000	3770000	2190000	3240000	7190000	3320000	6190000	1540000	4270000	567000	1270000	4030000	6880000	1260000	3270000	1840000	4170000	1220000
11	391.077	3.29	Negative	11/391.0771/3.29/22/NEG	2130000	4710000	5180000	7920000	3580000	2630000	5310000	1430000	8730000	1300000	1550000	776000	794000	714000	2120000	799000	648000	1670000	1140000	286000	1570000	1210000	620000	777000	585000	344000	681000	1590000	590000	1470000	201000	1450000	62000	247000	828000	1570000	224000	682000	361000	1120000	214000
11	366.123	3.3	Negative	11/366.1232/3.3/17/NEG	1620000	1490000	1570000	1950000	1140000	808000	1540000	763000	3630000	644000	732000	569000	493000	538000	862000	522000	423000	755000	574000	403000	722000	483000	317000	439000	308000	311000	269000	809000	399000	853000	222000	816000	68500	83500	500000	761000	255000	414000	323000	529000	190000
11	262.049	3.3	Negative	11/262.0493/3.3/19/NEG	1200000	858000	706000	1150000	655000	460000	978000	297000	1910000	420000	345000	346000	304000	299000	669000	301000	273000	720000	462000	93700	689000	398000	322000	356000	265000	187000	226000	673000	389000	556000	228000	422000	30600	67600	450000	766000	106000	486000	128000	372000	61500
12	555.303	16.54	Negative	12/555.3025/16.54/53/NEG	299000000	405000000	398000000	443000000	372000000	346000000	362000000	320000000	365000000	304000000	306000000	283000000	283000000	293000000	304000000	320000000	283000000	309000000	302000000	337000000	288000000	263000000	278000000	284000000	279000000	253000000	241000000	278000000	319000000	236000000	234000000	248000000	213000000	236000000	381000000	276000000	220000000	233000000	211000000	322000000	219000000
12	556.306	16.55	Negative	12/556.3058/16.55/50/NEG	85400000	113000000	112000000	126000000	105000000	98800000	103000000	89400000	104000000	87300000	87700000	80200000	79300000	83000000	86700000	89300000	79900000	85300000	86700000	91700000	77300000	75000000	79700000	77300000	76600000	71000000	66600000	73400000	91000000	68500000	64400000	69300000	58300000	67900000	103000000	77500000	59500000	65200000	56800000	96400000	66000000
12	509.296	16.55	Negative	12/509.2963/16.55/51/NEG	34500000	54600000	55600000	53600000	53800000	50300000	48900000	43200000	49700000	43400000	41200000	42100000	41000000	40400000	43700000	43100000	38300000	39300000	38800000	42000000	35800000	35500000	36500000	35600000	31600000	35700000	31800000	34400000	35600000	28800000	29900000	31000000	25300000	28300000	40000000	33000000	26600000	27900000	24000000	35200000	28400000
12	557.308	16.54	Negative	12/557.3081/16.54/54/NEG	19100000	26200000	25000000	28200000	23500000	22200000	22300000	20700000	23200000	19100000	19100000	18800000	18200000	18500000	19300000	19000000	17800000	18500000	19500000	20700000	18100000	17900000	18500000	17200000	17200000	15900000	15100000	16800000	19800000	15000000	13900000	14800000	13000000	13500000	25000000	17500000	12900000	14900000	11800000	19200000	13600000
12	510.3	16.56	Negative	12/510.2999/16.56/28/NEG	9680000	14600000	14400000	13800000	14700000	13400000	13000000	11700000	13300000	11700000	11300000	11500000	10600000	10500000	11800000	11600000	10100000	10500000	10200000	11300000	9760000	9970000	9960000	10400000	9400000	9130000	7920000	9380000	9060000	8420000	8020000	9100000	8140000	7780000	11700000	9470000	7310000	7480000	7410000	9510000	7730000
12	545.274	16.36	Negative	12/545.2739/16.36/41/NEG	5870000	8960000	11800000	11700000	11500000	9280000	11900000	7000000	9160000	8220000	8420000	7900000	7680000	7860000	7860000	6530000	6420000	6090000	6610000	5860000	5050000	5860000	4650000	5000000	4960000	4540000	4630000	4440000	4460000	4960000	3700000	4410000	3160000	4330000	3490000	3830000	3820000	2860000	3210000	3580000	3950000
12	623.29	16.33	Negative	12/623.2901/16.33/41/NEG	4120000	4380000	5220000	5430000	4890000	4860000	6070000	3970000	3980000	3890000	4230000	4380000	4010000	3700000	3370000	3900000	4250000	3260000	3700000	3280000	3030000	3190000	3440000	2980000	3040000	2480000	3740000	2870000	2590000	2700000	3060000	4070000	2240000	2670000	1980000	1940000	2690000	2340000	2670000	2380000	2580000
12	623.29	16.24	Negative	12/623.2902/16.24/11/NEG	3830000	4380000	5220000	4520000	4890000	4860000	4370000	3970000	3980000	3890000	4230000	4380000	4010000	3700000	3370000	3680000	4250000	3260000	3700000	3280000	2920000	3190000	3440000	2980000	3040000	2310000	3740000	2870000	2470000	2620000	3060000	4070000	2240000	2670000	1910000	1940000	2690000	2340000	2670000	2380000	2580000
12	558.311	16.55	Negative	12/558.3108/16.55/33/NEG	3190000	3990000	4050000	4730000	3850000	3600000	3610000	3000000	3920000	3270000	3310000	2800000	3070000	2970000	3290000	3240000	3200000	3590000	3250000	3280000	2770000	2940000	2760000	2810000	3050000	2760000	2550000	2650000	3020000	2680000	2740000	2650000	2350000	2690000	3560000	2800000	2290000	2740000	2770000	3500000	2810000
12	572.293	16.51	Negative	12/572.2925/16.51/27/NEG	2750000	3280000	3490000	4560000	4080000	3590000	3960000	2700000	2940000	2800000	2840000	2760000	2610000	2730000	2680000	2940000	2930000	2650000	2570000	3150000	2690000	2600000	2410000	2230000	3100000	2470000	2310000	2440000	2830000	2530000	2590000	2370000	2530000	2160000	2740000	2490000	2700000	2080000	2530000	2750000	2420000
12	572.293	16.45	Negative	12/572.2925/16.45/4/NEG	2730000	3280000	3490000	4560000	3740000	3590000	3960000	2700000	2940000	2800000	2840000	2540000	2610000	2730000	2680000	2560000	2820000	2650000	2570000	2620000	2690000	2300000	2410000	2230000	3100000	2470000	2310000	2440000	2090000	2530000	2590000	2310000	2530000	2160000	2320000	2490000	2700000	1790000	2300000	2510000	2170000
12	511.302	16.56	Negative	12/511.3022/16.56/42/NEG	1980000	2940000	2930000	2950000	2840000	2640000	2650000	2560000	2750000	2290000	2530000	2390000	2320000	2250000	2310000	2320000	2030000	2220000	2380000	2230000	1940000	2070000	2170000	2170000	1960000	2220000	1800000	1900000	2360000	1950000	1430000	1530000	1680000	1680000	2850000	1860000	1660000	1820000	1350000	2120000	1540000
12	547.271	16.4	Negative	12/547.2708/16.4/40/NEG	1820000	2810000	3380000	3700000	3630000	2970000	3150000	2440000	2710000	2330000	2410000	2460000	2300000	2130000	2160000	1840000	1830000	2070000	2830000	1690000	1860000	1940000	1320000	1480000	1860000	1500000	1600000	1600000	1470000	1410000	1060000	1770000	1320000	1210000	1310000	1320000	1450000	1220000	1120000	1190000	974000
12	570.322	16.86	Negative	12/570.3215/16.86/1/NEG	1620000	1620000	2190000	1480000	1710000	1740000	1840000	1400000	1310000	1600000	1480000	1280000	1340000	1580000	1530000	1400000	1300000	1080000	1370000	1560000	1260000	1080000	1160000	1640000	1060000	1170000	1370000	786000	925000	905000	1210000	412000	283000	641000	923000	554000	970000	843000	564000	1440000	450000
12	547.271	16.26	Negative	12/547.2707/16.26/10/NEG	1490000	2810000	3380000	3560000	3630000	2920000	3150000	2440000	2710000	2330000	2410000	2250000	2300000	2090000	2160000	1770000	1830000	2070000	2830000	1690000	1860000	1940000	1280000	1300000	1860000	1300000	1600000	1310000	1330000	1260000	907000	1340000	1090000	1050000	1310000	1320000	1450000	908000	653000	728000	917000
12	546.278	16.4	Negative	12/546.2776/16.4/26/NEG	1390000	2310000	3090000	3260000	2820000	2550000	2830000	1990000	2520000	2080000	2220000	2210000	2430000	2060000	2340000	1580000	1770000	1570000	2060000	1670000	1730000	1400000	1540000	1420000	1360000	971000	1290000	1400000	1460000	1350000	1030000	1330000	1240000	1180000	1160000	1330000	1200000	1180000	1090000	1160000	1010000
12	192.066	16.3	Negative	12/192.0658/16.3/14/NEG	1340000	2900000	3410000	3550000	3970000	3810000	3550000	3130000	3260000	3260000	3280000	3140000	3140000	3040000	3180000	3090000	3130000	3560000	3060000	2960000	3330000	3240000	3250000	2720000	2820000	3050000	3040000	2710000	2930000	2570000	2600000	2810000	3370000	2380000	2760000	3110000	2810000	2370000	2630000	2510000	2370000
12	568.28	16.53	Negative	12/568.28/16.53/25/NEG	1320000	2280000	2560000	2700000	2920000	2910000	3130000	2600000	2970000	2840000	3160000	2730000	2150000	2900000	2500000	2640000	2770000	2900000	2510000	2460000	2380000	2450000	2910000	2470000	2200000	2150000	1910000	2480000	2340000	2590000	1990000	1700000	1700000	2110000	3510000	2450000	2550000	1940000	2280000	3020000	1690000
12	624.294	16.29	Negative	12/624.2939/16.29/24/NEG	1290000	1270000	1490000	1490000	1490000	1320000	1640000	1170000	1190000	1160000	1150000	1260000	1230000	1240000	974000	1090000	1110000	1280000	1140000	1170000	952000	936000	857000	1010000	897000	849000	822000	967000	825000	1280000	727000	1120000	594000	990000	673000	713000	917000	635000	896000	876000	839000
12	172.097	17.04	Negative	12/172.0969/17.04/8/NEG	1100000	2230000	2900000	2790000	2870000	2790000	2620000	2010000	2140000	2100000	2010000	1860000	1910000	1890000	1800000	1870000	1730000	1800000	1930000	2130000	1770000	1900000	1710000	1790000	1560000	1720000	1650000	1490000	1500000	1450000	1360000	1450000	1800000	1820000	1500000	1540000	1390000	1440000	1470000	1350000	1450000
12	573.296	16.52	Negative	12/573.296/16.52/21/NEG	814000	799000	936000	1300000	1160000	1040000	1340000	802000	844000	767000	875000	777000	784000	789000	807000	793000	787000	823000	705000	954000	834000	1090000	755000	823000	806000	959000	923000	979000	998000	632000	928000	860000	463000	800000	950000	902000	758000	875000	910000	696000	595000
12	356.999	15.92	Negative	12/356.9994/15.92/21/NEG	802000	914000	809000	853000	900000	891000	1020000	1610000	834000	854000	839000	781000	763000	719000	715000	732000	676000	729000	720000	595000	592000	760000	706000	587000	599000	490000	544000	680000	522000	489000	546000	467000	539000	442000	629000	424000	423000	425000	436000	502000	411000
12	573.296	16.5	Negative	12/573.2962/16.5/4/NEG	799000	799000	897000	1300000	1160000	980000	1340000	802000	844000	767000	875000	706000	784000	789000	807000	793000	787000	823000	705000	930000	834000	1090000	755000	823000	806000	832000	923000	850000	998000	632000	928000	860000	463000	800000	950000	902000	758000	690000	910000	696000	595000
12	523.312	16.85	Negative	12/523.3125/16.85/11/NEG	607000	791000	830000	823000	803000	782000	669000	578000	560000	681000	553000	586000	504000	655000	444000	544000	578000	605000	510000	680000	369000	761000	406000	509000	489000	380000	759000	222000	331000	438000	376000	295000	176000	236000	390000	673000	152000	275000	275000	313000	277000
12	548.274	16.43	Negative	12/548.2742/16.43/25/NEG	598000	824000	956000	1040000	881000	807000	970000	720000	895000	815000	694000	659000	668000	674000	665000	549000	578000	682000	651000	501000	630000	376000	599000	476000	416000	396000	318000	338000	257000	510000	395000	579000	198000	365000	303000	509000	299000	340000	264000	420000	526000
12	569.283	16.48	Negative	12/569.2833/16.48/23/NEG	529000	744000	732000	942000	838000	1090000	958000	774000	858000	786000	877000	728000	739000	759000	872000	748000	771000	865000	703000	1030000	818000	1110000	811000	741000	673000	737000	905000	825000	693000	629000	714000	427000	652000	599000	885000	759000	713000	662000	618000	1490000	723000
12	337.029	15.87	Negative	12/337.0294/15.87/15/NEG	521000	582000	617000	532000	547000	528000	516000	997000	610000	573000	519000	502000	436000	451000	504000	446000	401000	487000	422000	421000	472000	428000	489000	385000	409000	384000	445000	379000	515000	352000	270000	251000	413000	320000	302000	351000	338000	391000	326000	351000	224000
12	332.998	16.11	Negative	12/332.9983/16.11/19/NEG	435000	489000	436000	531000	482000	466000	465000	777000	504000	435000	428000	427000	468000	393000	388000	389000	331000	522000	538000	523000	577000	360000	431000	395000	369000	338000	335000	529000	426000	331000	303000	264000	245000	328000	259000	279000	317000	283000	251000	448000	353000
12	335.014	15.87	Negative	12/335.0138/15.87/26/NEG	393000	437000	521000	441000	493000	443000	420000	830000	470000	456000	402000	419000	382000	363000	381000	354000	349000	419000	417000	335000	431000	323000	393000	324000	344000	418000	413000	351000	416000	336000	326000	314000	222000	268000	282000	296000	230000	210000	293000	316000	255000
12	432.992	17.29	Negative	12/432.9924/17.29/24/NEG	322000	362000	364000	345000	407000	383000	385000	669000	400000	354000	358000	319000	322000	328000	291000	290000	250000	293000	278000	317000	303000	331000	315000	246000	262000	226000	218000	236000	262000	306000	250000	239000	216000	243000	254000	212000	292000	338000	194000	310000	228000
12	517.011	17.3	Negative	12/517.0113/17.3/15/NEG	276000	315000	298000	281000	286000	281000	306000	499000	331000	268000	274000	228000	228000	242000	321000	206000	208000	230000	226000	281000	269000	209000	153000	196000	278000	156000	180000	219000	165000	153000	169000	157000	184000	211000	185000	147000	221000	100000	176000	170000	239000
12	481.013	15.78	Negative	12/481.0126/15.78/12/NEG	187000	207000	238000	237000	256000	223000	221000	419000	250000	216000	204000	176000	186000	189000	173000	185000	195000	155000	200000	193000	129000	228000	157000	156000	249000	133000	125000	128000	146000	123000	136000	199000	95300	124000	238000	165000	116000	129000	99900	117000	117000
13	166.086	9.09	Positive	13/166.0864/9.09/45/POS	229000000	73900000	205000000	196000000	113000000	250000000	59500000	111000000	38600000	222000000	55100000	570000000	95200000	99700000	33100000	55700000	44800000	68900000	105000000	61300000	181000000	89700000	145000000	57700000	193000000	102000000	295000000	129000000	77800000	116000000	176000000	450000000	59000000	260000000	331000000	73000000	127000000	141000000	152000000	108000000	63200000
13	167.09	9.1	Positive	13/167.0897/9.1/33/POS	21500000	7060000	20200000	19100000	11000000	23600000	5950000	11100000	3760000	20800000	5830000	53400000	9010000	9740000	2900000	5160000	4060000	6270000	10500000	5900000	17200000	8390000	14700000	5980000	18600000	9300000	30300000	12700000	7450000	11300000	16600000	41800000	5790000	24200000	32600000	7060000	12400000	13400000	14200000	10600000	6010000
13	203.139	9.36	Positive	13/203.1392/9.36/49/POS	3110000	2260000	12900000	1740000	8490000	3660000	257000	6530000	189000	2030000	2000000	5490000	568000	925000	908000	1560000	1340000	948000	2070000	2090000	3000000	2030000	3450000	627000	3500000	1060000	9590000	2020000	925000	1620000	1560000	1730000	880000	687000	6450000	1020000	941000	1120000	852000	5990000	1400000
13	217.155	8.91	Positive	13/217.1547/8.91/34/POS	1510000	612000	1220000	188000	515000	424000	0	415000	0	706000	139000	1170000	77800	85100	87800	88900	139000	121000	332000	120000	307000	314000	623000	0	517000	238000	1320000	381000	105000	172000	363000	656000	180000	121000	2360000	168000	76000	123000	121000	2190000	342000
13	189.124	9.17	Positive	13/189.1235/9.17/36/POS	851000	598000	1010000	283000	652000	1120000	101000	566000	86600	837000	328000	1200000	226000	98400	117000	134000	232000	477000	476000	260000	1350000	130000	762000	81800	635000	221000	1150000	289000	229000	946000	439000	503000	381000	1220000	1900000	431000	747000	521000	463000	1570000	399000
13	219.134	9.07	Positive	13/219.134/9.07/27/POS	757000	534000	2440000	323000	1590000	789000	0	608000	115000	507000	265000	1350000	139000	98200	97700	292000	248000	129000	338000	255000	496000	408000	1450000	96800	1160000	325000	2610000	576000	147000	370000	529000	489000	271000	599000	1140000	390000	109000	244000	353000	1650000	223000
13	215.139	9.03	Positive	13/215.1393/9.03/11/POS	508000	109000	159000	152000	139000	126000	0	86100	383000	104000	80100	149000	90100	0	88800	100000	0	74500	120000	0	87200	74300	244000	78500	115000	0	653000	0	87600	124000	66200	89200	90100	96100	664000	97800	0	147000	0	318000	81200
13	209.092	9.07	Positive	13/209.0922/9.07/24/POS	369000	568000	353000	636000	600000	777000	0	573000	190000	447000	88900	1940000	192000	491000	85300	75700	123000	355000	141000	260000	110000	146000	290000	127000	683000	246000	715000	493000	381000	153000	1280000	2430000	101000	457000	616000	143000	137000	92700	238000	115000	396000
13	164.071	9.11	Negative	13/164.0707/9.11/20/NEG	4550000	2570000	6660000	7090000	3920000	7380000	2180000	3200000	1340000	5530000	1540000	11600000	2320000	1690000	661000	1070000	1170000	1140000	1240000	697000	2500000	1040000	1700000	543000	2090000	1100000	1710000	696000	1070000	1640000	1300000	8310000	760000	2720000	1230000	1110000	1920000	1300000	1680000	931000	981000
13	232.059	9.11	Negative	13/232.0588/9.11/18/NEG	1680000	818000	2100000	1720000	1220000	2090000	674000	1080000	201000	1620000	451000	2810000	724000	530000	197000	322000	384000	311000	345000	279000	818000	333000	633000	161000	493000	375000	413000	168000	442000	469000	405000	1990000	244000	818000	399000	433000	603000	414000	512000	215000	383000
13	253.999	8.98	Negative	13/253.9989/8.98/16/NEG	879000	957000	2890000	274000	826000	1740000	501000	733000	22800	885000	181000	1090000	288000	399000	170000	149000	75300	300000	749000	83000	473000	167000	816000	456000	983000	91200	1230000	865000	254000	909000	314000	2930000	101000	269000	1280000	653000	270000	516000	228000	552000	100000
13	201.124	9.36	Negative	13/201.1239/9.36/19/NEG	760000	653000	3210000	402000	2660000	1280000	94500	1680000	84900	546000	689000	1080000	153000	197000	141000	185000	230000	212000	304000	267000	315000	343000	384000	59400	438000	157000	489000	352000	250000	202000	213000	394000	130000	77900	670000	124000	112000	108000	108000	900000	191000
13	165.074	9.11	Negative	13/165.0743/9.11/15/NEG	429000	221000	570000	672000	381000	749000	206000	326000	151000	503000	131000	1090000	192000	153000	62500	87300	90700	97500	109000	54100	236000	121000	183000	54000	167000	62600	162000	75300	100000	179000	108000	780000	71600	267000	105000	75200	184000	112000	153000	65200	82900
13	215.14	8.92	Negative	13/215.1396/8.92/11/NEG	244000	114000	164000	52300	104000	107000	0	89900	21800	169000	20700	138000	40200	16700	12900	19600	21100	21100	25000	18800	28500	0	33100	4330	22800	20900	72200	11400	17200	23500	41100	62200	9890	18200	44900	7700	4260	15100	46000	230000	19000
13	294.03	9.1	Negative	13/294.0299/9.1/13/NEG	243000	125000	222000	239000	152000	202000	98000	144000	28300	190000	62000	306000	93300	68500	31800	41300	36000	41600	38500	19400	51100	33400	35100	18800	79500	41000	43900	22200	41200	42200	49600	391000	22800	74600	46600	20000	62300	25100	47200	29400	39200
13	187.108	9.31	Negative	13/187.108/9.31/13/NEG	232000	169000	369000	78300	170000	231000	47600	160000	44900	268000	94800	262000	58500	49400	26000	30300	79900	46000	42600	28500	93700	29200	119000	10600	166000	22300	90500	50100	27100	55700	45700	75500	46500	133000	228000	44300	21400	32700	71800	282000	38100
13	217.119	9.09	Negative	13/217.119/9.09/11/NEG	199000	153000	510000	88500	404000	264000	20400	215000	65000	142000	78100	231000	37100	42100	44800	76500	36300	38000	47000	29600	63400	48800	183000	18300	157000	36400	205000	33000	26000	57700	64600	169000	54500	78800	226000	70700	20400	19600	62600	415000	24900
13	187.108	9.41	Negative	13/187.1078/9.41/4/NEG	195000	32400	95400	78300	73300	231000	47600	24400	0	87200	22300	262000	12700	0	19800	27400	79900	46000	16600	14000	79700	16200	119000	5670	11300	18500	80500	10300	27100	16300	45700	20800	40200	133000	228000	16300	21400	9350	10000	282000	38100
13	217.119	9.07	Negative	13/217.1188/9.07/4/NEG	195000	153000	435000	88500	263000	256000	20400	198000	65000	142000	65600	231000	37100	42100	44800	76500	34700	21900	47000	18400	57700	48800	183000	18300	98800	36400	205000	33000	19700	30800	64600	169000	28500	45700	226000	70700	15000	19600	62600	415000	24900
13	240.081	9.11	Negative	13/240.0808/9.11/12/NEG	190000	136000	444000	519000	296000	483000	202000	206000	131000	408000	115000	834000	142000	157000	62400	88600	82800	95900	94300	71500	291000	126000	209000	40500	179000	125000	128000	64300	146000	184000	120000	618000	49200	212000	91200	87500	174000	109000	223000	61700	94300
13	269.112	9.37	Negative	13/269.1119/9.37/9/NEG	107000	87100	379000	56900	294000	137000	16200	220000	0	72000	81500	117000	13800	19900	15200	22500	26700	16100	26700	27800	57700	18400	53500	10300	68400	10600	55200	22700	14100	20200	39200	24200	60500	12700	130000	12600	10900	11300	4870	105000	20900
13	293.115	9.26	Negative	13/293.1145/9.26/3/NEG	101000	52500	75400	25600	16200	324000	0	38600	55200	187000	13800	37400	7980	35300	0	11100	18200	80800	14600	43100	159000	3620	42200	54600	33000	0	15600	0	0	84400	66900	3310	25400	76400	41700	15500	49800	48800	56500	190000	34300
13	279.135	9.41	Negative	13/279.1351/9.41/8/NEG	77900	50600	114000	25200	108000	141000	0	85200	26900	104000	21200	77100	0	13300	0	10600	13400	5570	18600	15800	18700	14400	29100	0	20100	7410	37600	10300	0	11200	7060	13000	9540	14800	62000	10300	3360	7250	5950	74800	9100
13	279.099	9.06	Negative	13/279.0988/9.06/7/NEG	77300	81900	77700	0	0	309000	14100	21100	67300	187000	71100	44300	17000	0	0	34600	15900	112000	18100	24200	116000	5020	23300	9130	38900	0	10900	4130	15700	50400	31800	11600	23900	38900	44800	20000	39800	34900	67000	59300	18500
14	403.233	19.48	Positive	14/403.2327/19.48/44/POS	215000000	2260000	286000000	253000000	2060000	304000000	294000000	298000000	258000000	273000000	284000000	273000000	2090000	258000000	300000000	306000000	271000000	273000000	280000000	263000000	1880000	260000000	25900000	284000000	260000000	280000000	2120000	254000000	242000000	16300000	278000000	279000000	274000000	281000000	1930000	271000000	254000000	15900000	7740000	300000000	26700000
14	425.215	19.91	Positive	14/425.2148/19.91/2/POS	76400000	0	94400000	84900000	697000	94400000	74700000	90400000	69400000	93600000	102000000	94500000	918000	90200000	85100000	95200000	93600000	102000000	101000000	87100000	806000	94600000	0	101000000	95300000	99100000	900000	93200000	85400000	476000	97600000	95400000	91100000	93400000	787000	98800000	93000000	0	1010000	106000000	516000
14	426.219	20.44	Positive	14/426.2188/20.44/2/POS	17400000	436000	21200000	17500000	0	20000000	13500000	19300000	10400000	21000000	15500000	17400000	0	19800000	18100000	18200000	19500000	22700000	20600000	19600000	319000	19700000	157000	20700000	20400000	21800000	119000	20800000	19700000	0	21000000	21000000	19600000	20200000	0	21400000	20300000	0	0	23900000	430000
14	426.22	20.24	Positive	14/426.2196/20.24/43/POS	17400000	2360000	24000000	17500000	1410000	20000000	22000000	19300000	21500000	21000000	21500000	22300000	1100000	19900000	23100000	22900000	19500000	22700000	20600000	19600000	1300000	19900000	1060000	20700000	20400000	21800000	1050000	20800000	19700000	406000	21000000	21000000	19600000	20200000	810000	21400000	20300000	867000	934000	23900000	1240000
14	371.117	18.7	Positive	14/371.1169/18.7/37/POS	7980000	493000	7550000	4260000	432000	4120000	5110000	3980000	4380000	4690000	3920000	4480000	369000	4240000	3910000	5510000	3590000	4560000	4580000	3900000	275000	4880000	344000	4910000	4950000	4520000	154000	4800000	4670000	331000	4410000	3890000	3730000	4330000	294000	4700000	4710000	151000	338000	5250000	331000
14	324.196	18.73	Positive	14/324.1963/18.73/38/POS	4320000	79100	5540000	5670000	117000	4720000	4830000	5140000	4340000	5040000	4700000	5000000	104000	5100000	5390000	4980000	4930000	5370000	5020000	4780000	107000	4900000	0	4830000	4230000	4850000	115000	5200000	4640000	107000	4330000	4610000	4840000	4960000	0	5010000	5100000	0	76100	5160000	82900
14	546.4	20.29	Positive	14/546.4005/20.29/43/POS	3920000	0	6080000	5690000	0	5260000	4010000	4650000	4280000	4450000	5010000	5020000	98800	4520000	5470000	4420000	4570000	3820000	4290000	4900000	0	5660000	80300	4250000	4840000	3810000	0	4000000	3700000	0	4200000	4300000	6650000	4010000	0	4100000	4100000	0	159000	4120000	0
14	267.172	19.12	Positive	14/267.1721/19.12/37/POS	3550000	93900	6310000	8730000	69300	8670000	7730000	9100000	8050000	8480000	5680000	5850000	83000	7710000	7430000	5670000	7240000	9110000	7210000	7510000	85200	8330000	76900	7470000	6730000	6580000	0	9050000	7120000	88600	6640000	6850000	5980000	6630000	87600	7250000	7740000	85300	0	7050000	75100
14	267.172	19.18	Positive	14/267.172/19.18/8/POS	3550000	92300	5230000	8730000	69300	8670000	4460000	9100000	6020000	8480000	4590000	5080000	83000	6880000	6860000	4910000	7240000	9110000	7210000	7510000	85200	7310000	76900	7470000	6730000	6580000	0	9050000	7120000	88600	6640000	6850000	5980000	6560000	82100	7250000	7740000	85300	0	6730000	75100
14	502.374	20.28	Positive	14/502.3744/20.28/44/POS	3330000	0	5740000	4350000	281000	4570000	4320000	4330000	4700000	4570000	4710000	4060000	203000	4320000	5630000	4560000	4560000	4230000	4390000	4200000	302000	4580000	350000	4110000	4420000	3810000	239000	3640000	3960000	145000	3790000	3980000	5860000	4020000	273000	4230000	3710000	359000	147000	4210000	153000
14	361.222	20.3	Positive	14/361.2221/20.3/44/POS	3220000	0	4690000	4280000	77100	4560000	4300000	5420000	4130000	4330000	4970000	4330000	106000	4200000	4990000	4820000	4710000	4510000	4280000	4370000	149000	4230000	179000	4650000	4630000	5200000	0	4920000	4520000	0	5340000	4980000	5060000	4940000	127000	5790000	4510000	0	90100	5810000	150000
14	399.251	19.39	Positive	14/399.2513/19.39/45/POS	2790000	91000	4670000	5630000	157000	4170000	3950000	5510000	3980000	4330000	4820000	4340000	267000	4270000	4770000	4120000	3870000	4190000	4890000	4110000	0	4610000	369000	4740000	3630000	4600000	601000	4290000	4040000	157000	3540000	3250000	4600000	4150000	113000	4500000	3790000	297000	451000	4370000	413000
14	399.251	19.56	Positive	14/399.2514/19.56/4/POS	2790000	91000	2440000	5630000	157000	4170000	2040000	5510000	1670000	4330000	2510000	2680000	267000	2270000	3190000	3050000	3870000	4190000	4890000	4110000	0	4610000	369000	4740000	3630000	4600000	601000	4290000	4040000	157000	3540000	3250000	4600000	3360000	113000	4500000	3790000	285000	451000	3510000	413000
14	330.163	20.35	Positive	14/330.163/20.35/44/POS	2500000	101000	3300000	2990000	247000	3260000	3480000	3590000	2850000	3530000	3470000	3270000	161000	3240000	3530000	4050000	3510000	3500000	3270000	3310000	0	3210000	129000	3870000	3110000	3540000	0	3120000	3080000	146000	3440000	3500000	3930000	3250000	242000	3200000	3030000	126000	190000	4120000	215000
14	414.322	20.3	Positive	14/414.3217/20.3/44/POS	1430000	99400	2070000	2060000	68700	2140000	2090000	2070000	1950000	1910000	2560000	2260000	90600	1980000	2230000	2010000	1900000	1870000	1790000	1980000	0	1940000	71700	1710000	1780000	1980000	87300	1770000	1880000	0	1690000	1910000	2710000	2090000	242000	1850000	1700000	0	95400	2070000	116000
14	365.211	19.62	Positive	14/365.2111/19.62/45/POS	756000	0	910000	1110000	87700	1150000	980000	1120000	1050000	997000	1000000	1270000	116000	1050000	1060000	1120000	1330000	1190000	1190000	866000	0	1240000	0	1220000	1240000	1190000	147000	1090000	1000000	94800	1180000	1230000	1070000	1030000	72900	1100000	1060000	79400	78000	1390000	89200
14	391.227	18.53	Positive	14/391.2267/18.53/28/POS	195000	40600	339000	237000	29100	157000	156000	167000	119000	149000	174000	190000	30700	225000	157000	210000	189000	154000	164000	179000	19800	187000	29300	194000	181000	193000	23600	171000	153000	24700	154000	155000	200000	214000	21600	159000	168000	19300	20400	227000	25800
14	390.189	19.83	Positive	14/390.1886/19.83/36/POS	108000	15000	117000	98200	18100	69500	66600	75900	64100	71900	57700	61700	11800	59400	70000	59700	61700	58500	74400	56500	10600	55900	13400	65900	57700	60100	10300	64900	63400	9340	41500	50300	63100	64000	11300	51900	60200	6950	10700	63600	8810
14	391.192	19.87	Positive	14/391.192/19.87/24/POS	64700	0	67200	52400	9130	42600	33800	38500	33600	40800	35700	33600	9070	33000	35700	18200	35300	36400	34000	29700	12300	30900	12500	30500	27900	26000	11900	29400	28200	9690	33100	29900	38300	23800	7850	39600	31200	9140	13600	34400	0
15	496.013	1.98	Positive	15/496.013/1.98/57/POS	3540000	4330000	2960000	3990000	2600000	1990000	3010000	1270000	0	2020000	1880000	1380000	2040000	2140000	2570000	1580000	2360000	2840000	2200000	2280000	2630000	2160000	2130000	2390000	2480000	1460000	2280000	2750000	2270000	2440000	1200000	1460000	777000	1140000	2590000	3210000	1700000	2060000	1400000	1410000	2310000
15	688.125	1.95	Positive	15/688.1254/1.95/48/POS	2400000	2960000	2050000	2360000	1910000	1190000	2550000	1020000	0	1060000	1140000	809000	748000	1260000	1980000	1200000	1220000	1880000	1910000	1400000	2010000	1650000	1040000	2290000	1710000	794000	1300000	2320000	1170000	1520000	611000	698000	227000	629000	1370000	2530000	1060000	1490000	634000	1050000	1490000
15	343.995	1.97	Negative	15/343.995/1.97/53/NEG	209000000	520000000	294000000	548000000	353000000	242000000	584000000	149000000	32300000	262000000	227000000	156000000	194000000	206000000	440000000	145000000	210000000	400000000	292000000	207000000	359000000	235000000	138000000	300000000	273000000	157000000	337000000	367000000	237000000	197000000	97400000	116000000	33400000	76800000	319000000	346000000	179000000	350000000	93500000	104000000	126000000
15	344.998	1.97	Negative	15/344.9982/1.97/40/NEG	24600000	65400000	35100000	67800000	43100000	30100000	75100000	17700000	3650000	31900000	26900000	18200000	23500000	24800000	53300000	17200000	25300000	47900000	33600000	24000000	40500000	26500000	15300000	35200000	31000000	16600000	37500000	42100000	27200000	20700000	9720000	12600000	4200000	8790000	38000000	40800000	19800000	43100000	11100000	12000000	16200000
15	342	1.97	Negative	15/341.9997/1.97/45/NEG	12400000	33400000	17500000	34300000	21200000	15700000	37700000	9680000	2010000	16300000	13800000	9140000	12500000	13500000	27600000	9400000	12700000	26200000	19300000	15100000	23600000	14500000	7910000	18300000	17900000	10100000	21000000	21200000	15600000	12700000	5600000	6600000	1880000	5700000	20000000	21200000	10400000	22200000	6700000	6320000	7940000
15	346	1.97	Negative	15/345.9997/1.97/26/NEG	3950000	9830000	5830000	11500000	6560000	4910000	11000000	2550000	637000	5030000	4540000	2990000	3510000	4010000	8820000	2870000	3970000	7480000	5270000	4360000	6070000	4570000	1990000	5320000	4540000	2480000	6650000	6240000	4460000	4640000	1530000	2130000	699000	1470000	5010000	4450000	3230000	6370000	1910000	1960000	2240000
15	291.084	1.98	Negative	15/291.0837/1.98/31/NEG	2280000	7030000	7020000	8550000	7870000	6190000	7870000	5800000	3680000	3830000	4050000	3390000	3850000	4210000	6400000	2890000	4060000	5210000	3740000	3810000	5280000	4140000	3040000	4410000	4180000	2760000	4450000	3830000	3890000	2460000	2110000	3030000	935000	1750000	3630000	5020000	2790000	4470000	1840000	2240000	2540000
15	354.077	1.97	Negative	15/354.0769/1.97/4/NEG	1270000	2340000	1760000	3230000	1170000	383000	2140000	423000	291000	642000	718000	505000	412000	341000	1110000	307000	272000	769000	471000	1560000	1290000	777000	323000	812000	914000	0	0	1030000	681000	356000	162000	0	0	213000	752000	1060000	0	662000	25700	74000	43600
15	291.084	1.99	Negative	15/291.0836/1.99/2/NEG	600000	6630000	7020000	8550000	7870000	6190000	7870000	5290000	3680000	3740000	4050000	3390000	3850000	3650000	6400000	2890000	4060000	5210000	2980000	3510000	5280000	2660000	2660000	2370000	3560000	2760000	4450000	3360000	3890000	2060000	2110000	3030000	935000	1750000	3630000	2370000	2790000	3480000	1840000	2240000	976000
17	450.914	9.93	Positive	17/450.914/9.93/49/POS	183000000	68300000	268000000	35300000	295000000	204000000	6490000	520000000	896000	254000000	171000000	857000000	27100000	120000000	112000000	60700000	250000000	24300000	185000000	41200000	183000000	263000000	602000000	41300000	580000000	603000000	904000000	180000000	34500000	179000000	559000000	96600000	110000000	87500000	703000000	263000000	43900000	196000000	36400000	149000000	280000000
17	403.887	9.77	Positive	17/403.8873/9.77/44/POS	168000000	45300000	148000000	15700000	161000000	135000000	3090000	284000000	0	81200000	60600000	439000000	25600000	89600000	35600000	35200000	138000000	15000000	71400000	27500000	72400000	84400000	219000000	18100000	156000000	228000000	286000000	53700000	16900000	49600000	178000000	16100000	53500000	54200000	194000000	63600000	10600000	43100000	25400000	45000000	113000000
17	605.327	9.77	Positive	17/605.3273/9.77/40/POS	145000000	85100000	243000000	60300000	369000000	264000000	10800000	590000000	0	216000000	122000000	822000000	44300000	161000000	92500000	73600000	259000000	57700000	195000000	62300000	201000000	210000000	370000000	56000000	354000000	447000000	702000000	207000000	55000000	144000000	361000000	41000000	91300000	82400000	451000000	196000000	37000000	155000000	52800000	99500000	246000000
17	451.248	9.94	Positive	17/451.2484/9.94/44/POS	142000000	48800000	198000000	26700000	221000000	155000000	5260000	379000000	427000	181000000	130000000	631000000	21600000	90600000	87300000	48000000	183000000	19700000	139000000	32500000	139000000	193000000	449000000	28900000	422000000	462000000	677000000	134000000	25600000	135000000	409000000	71300000	81800000	68400000	533000000	193000000	33300000	143000000	27100000	109000000	217000000
17	404.222	9.77	Positive	17/404.2217/9.77/35/POS	110000000	30500000	89700000	10200000	96000000	90400000	2000000	192000000	134000	51200000	37400000	273000000	14400000	60500000	25800000	23300000	87100000	9690000	46000000	15300000	47600000	49300000	139000000	10700000	101000000	142000000	193000000	33400000	11900000	33000000	115000000	8630000	33000000	32900000	127000000	39700000	6810000	25800000	16600000	27100000	73500000
17	605.829	9.77	Positive	17/605.8288/9.77/41/POS	98100000	55500000	162000000	41700000	234000000	170000000	7050000	373000000	123000	136000000	78300000	515000000	28800000	107000000	63800000	46700000	167000000	37900000	122000000	39400000	131000000	139000000	233000000	33600000	228000000	286000000	451000000	126000000	34100000	100000000	236000000	25900000	59000000	50600000	287000000	124000000	23000000	98800000	34400000	65300000	162000000
17	338.437	9.94	Positive	17/338.4373/9.94/43/POS	67700000	8530000	45600000	2300000	32900000	30900000	720000	91100000	0	21700000	22700000	130000000	3530000	20500000	11300000	8320000	44100000	1510000	16400000	3980000	14000000	24200000	92500000	3300000	55100000	88500000	94100000	12500000	3210000	16300000	73400000	11400000	20800000	14600000	78900000	20700000	3330000	20300000	2500000	19700000	41700000
17	451.583	9.94	Positive	17/451.5826/9.94/42/POS	55900000	21600000	81200000	10300000	92600000	62400000	2280000	159000000	156000	75300000	54600000	267000000	8990000	37400000	34800000	20300000	69700000	6460000	53300000	13900000	56900000	78500000	183000000	12600000	173000000	187000000	280000000	54400000	10000000	54900000	171000000	32400000	32800000	27200000	222000000	80900000	14000000	60100000	10000000	43100000	90500000
17	338.688	9.94	Positive	17/338.6879/9.94/37/POS	47300000	6910000	32700000	2150000	25500000	21000000	647000	68800000	0	18200000	17000000	96400000	2680000	11500000	7200000	6010000	31500000	800000	11500000	2810000	12900000	19100000	64900000	2280000	43800000	64700000	71300000	10100000	2430000	12400000	55600000	7570000	16200000	11500000	57000000	16700000	1800000	14100000	1620000	14000000	30200000
17	417.891	9.66	Positive	17/417.8913/9.66/38/POS	45700000	15000000	78200000	8360000	123000000	35200000	2290000	143000000	121000	35500000	13100000	303000000	3850000	6520000	9800000	5140000	33100000	4320000	25600000	6700000	15000000	29900000	215000000	4250000	160000000	175000000	294000000	20400000	4890000	11400000	162000000	3260000	11800000	5280000	229000000	39400000	4370000	21900000	7890000	9250000	48700000
17	404.556	9.77	Positive	17/404.5559/9.77/48/POS	36000000	10500000	33700000	3340000	36300000	32700000	828000	63600000	0	17600000	13900000	108000000	5180000	20600000	8050000	9360000	31500000	3410000	17100000	4790000	18400000	18400000	51200000	4190000	36100000	56800000	63600000	11200000	4330000	11500000	44100000	4180000	13000000	12300000	46400000	12700000	2370000	10900000	6300000	10600000	27000000
17	606.33	9.77	Positive	17/606.3301/9.77/36/POS	34400000	19000000	58300000	14300000	88200000	64600000	2580000	135000000	0	51600000	28800000	188000000	10300000	35700000	22500000	17400000	62700000	12600000	44800000	15900000	47100000	47500000	87900000	13100000	81700000	106000000	162000000	48400000	13300000	32900000	88000000	8900000	20500000	17900000	106000000	47000000	8370000	38200000	11700000	21600000	59500000
17	418.226	9.65	Positive	17/418.2255/9.65/42/POS	33500000	10200000	54500000	5930000	80700000	24600000	952000	100000000	0	23300000	8080000	219000000	2880000	4290000	6280000	2580000	22100000	3160000	14800000	4820000	9360000	21400000	146000000	2940000	103000000	121000000	198000000	13800000	3800000	7180000	114000000	1990000	8000000	3300000	155000000	25900000	2500000	14600000	5430000	6040000	31600000
17	522.29	9.93	Positive	17/522.2904/9.93/41/POS	31700000	11300000	28500000	7140000	60600000	26000000	1210000	48300000	0	25700000	22600000	63600000	3330000	16000000	3850000	10800000	26000000	4930000	23400000	16600000	30200000	29300000	53600000	10100000	75300000	42900000	74900000	26900000	5970000	21400000	58300000	4720000	18700000	13600000	91500000	42200000	9130000	24400000	4770000	13900000	27200000
17	527.798	9.57	Positive	17/527.7984/9.57/41/POS	28900000	15100000	50900000	9460000	66200000	16900000	1400000	52600000	0	15200000	13800000	147000000	2750000	3720000	3810000	5720000	11000000	2940000	7740000	4240000	10400000	18400000	67200000	2410000	49400000	47200000	123000000	10500000	3070000	5040000	48500000	1860000	9240000	2380000	65000000	12600000	2790000	9380000	1680000	3530000	14200000
17	352.201	9.57	Positive	17/352.2013/9.57/42/POS	21200000	4340000	14700000	1120000	11900000	3960000	131000	11900000	0	2140000	3510000	48100000	640000	704000	533000	1980000	2200000	397000	1250000	691000	1310000	3320000	21200000	649000	10400000	8670000	26900000	1140000	680000	530000	8570000	827000	3580000	1810000	11100000	1760000	683000	1890000	220000	596000	1870000
17	675.867	9.94	Positive	17/675.8671/9.94/39/POS	18900000	6500000	28900000	4890000	33200000	22700000	1040000	49000000	0	22800000	14000000	72900000	2690000	9870000	10500000	6170000	19000000	2920000	21000000	4470000	17000000	21600000	50200000	4650000	57600000	55700000	83700000	17600000	3670000	16400000	58100000	9200000	8990000	7200000	58700000	27700000	4840000	18100000	4130000	10500000	21700000
17	522.792	9.93	Positive	17/522.7918/9.93/36/POS	18300000	5640000	17200000	3540000	31300000	13200000	803000	25300000	0	14100000	12000000	33000000	1760000	9550000	2190000	6110000	13600000	2810000	11900000	9880000	16900000	15500000	28900000	5200000	39300000	22800000	38000000	13900000	2690000	11400000	32800000	2800000	9200000	6160000	46600000	22200000	4350000	13700000	2710000	7470000	15100000
17	528.3	9.57	Positive	17/528.2999/9.57/45/POS	17200000	8600000	28300000	4720000	34100000	9790000	706000	28700000	0	8890000	8140000	79700000	1370000	2050000	2330000	2910000	5980000	1540000	4210000	2000000	5830000	9780000	39700000	1100000	27300000	25900000	68300000	5400000	1300000	2460000	26100000	1350000	4590000	1370000	34400000	7190000	1370000	6310000	946000	2220000	8140000
17	451.917	9.93	Positive	17/451.9167/9.93/48/POS	16500000	6700000	23200000	3170000	24300000	18700000	796000	46200000	0	22200000	14800000	77300000	2780000	11400000	10500000	6180000	21900000	2110000	16200000	3690000	17000000	21000000	51400000	3150000	48400000	53400000	80700000	16300000	2950000	15900000	48300000	8790000	9240000	7520000	61800000	24300000	3540000	17900000	3350000	13500000	24500000
17	313.67	9.64	Positive	17/313.6703/9.64/35/POS	14600000	2190000	10200000	590000	14000000	3340000	0	15400000	0	2540000	1050000	41900000	497000	922000	948000	387000	2420000	589000	1510000	727000	824000	1980000	25400000	517000	13500000	20200000	24700000	1090000	650000	453000	23200000	269000	1360000	522000	22000000	1210000	578000	2120000	1420000	1210000	4170000
17	676.369	9.94	Positive	17/676.3686/9.94/46/POS	14100000	4810000	21500000	3900000	25800000	17100000	745000	35700000	0	17300000	11500000	56600000	2140000	7820000	7610000	4170000	13900000	2070000	13300000	2880000	13200000	17600000	36400000	3230000	42200000	38700000	64800000	10800000	2480000	12800000	44000000	8450000	6650000	5270000	44600000	20300000	3590000	13300000	2430000	7880000	19000000
17	437.57	9.69	Positive	17/437.5698/9.69/41/POS	13600000	5380000	12300000	1130000	12100000	8810000	132000	25900000	0	2430000	1450000	62000000	1300000	2390000	1310000	1050000	4110000	562000	2010000	896000	1240000	2250000	16400000	620000	11600000	16200000	31600000	1520000	1160000	1340000	11100000	438000	1400000	1790000	15200000	2170000	710000	1850000	687000	1130000	4510000
17	418.56	9.65	Positive	17/418.5598/9.65/46/POS	12400000	4080000	18900000	2390000	31800000	8100000	549000	38400000	0	9300000	2950000	78000000	865000	1660000	2160000	1210000	9180000	1110000	5730000	1830000	3680000	7890000	53800000	1350000	41200000	44700000	74100000	5660000	1370000	2180000	41800000	1290000	3170000	1160000	58800000	11400000	914000	5730000	1970000	2050000	12900000
17	318.69	9.55	Positive	17/318.6895/9.55/37/POS	11800000	1430000	6860000	794000	17300000	5950000	309000	13200000	0	4710000	2140000	49100000	357000	629000	989000	653000	2700000	252000	2230000	591000	1670000	5150000	64200000	305000	38300000	28700000	73200000	2220000	405000	2560000	34600000	300000	2960000	710000	45300000	5720000	370000	3750000	562000	2890000	4590000
17	352.535	9.57	Positive	17/352.5354/9.57/37/POS	10500000	2520000	8200000	793000	6320000	1800000	123000	6390000	0	1140000	2090000	26900000	439000	378000	257000	1160000	1210000	129000	585000	431000	772000	1780000	11000000	320000	4800000	4930000	14900000	547000	289000	145000	4450000	567000	1580000	563000	5680000	1290000	248000	1120000	105000	384000	1510000
17	606.831	9.77	Positive	17/606.8314/9.77/44/POS	9840000	5210000	16900000	3620000	22900000	16900000	737000	36700000	0	12800000	7910000	52600000	2450000	9960000	5610000	4820000	16800000	3540000	12100000	3950000	13700000	13900000	22500000	3300000	23300000	28200000	41300000	12000000	2800000	9130000	23200000	2610000	6090000	4560000	27600000	12900000	2370000	11400000	3120000	6820000	15600000
17	437.904	9.69	Positive	17/437.9042/9.69/32/POS	9770000	3480000	8240000	660000	8060000	5520000	310000	16300000	0	1510000	834000	39700000	1060000	1740000	720000	616000	3660000	608000	1860000	687000	771000	1530000	13200000	381000	8600000	11800000	21700000	1290000	927000	975000	7000000	343000	949000	1130000	9280000	1560000	536000	1300000	784000	969000	2650000
17	655.851	9.68	Positive	17/655.8508/9.68/48/POS	8470000	5180000	18700000	2510000	24300000	17200000	734000	38600000	0	6380000	2250000	75700000	1810000	3140000	2170000	1540000	6260000	1690000	5560000	1590000	4190000	5240000	25000000	1770000	20800000	27300000	57700000	5100000	1610000	3000000	20300000	828000	1970000	1950000	24900000	4850000	1130000	3980000	1180000	1750000	9270000
17	446.757	10.41	Positive	17/446.7569/10.41/6/POS	6680000	2420000	4870000	788000	3020000	940000	152000	5210000	0	903000	1860000	5160000	415000	1250000	415000	103000	1970000	567000	1250000	406000	2140000	1380000	2140000	1150000	6260000	1950000	7400000	1280000	386000	371000	1330000	67800	1100000	707000	15300000	1410000	599000	799000	359000	820000	1260000
17	446.757	10.41	Positive	17/446.7569/10.41/35/POS	6680000	2420000	5090000	788000	3020000	940000	152000	5210000	0	903000	1860000	5770000	415000	1250000	415000	103000	1970000	567000	1250000	406000	2140000	1380000	2140000	1150000	6260000	2240000	7400000	1280000	386000	371000	1330000	67800	1100000	707000	15300000	1410000	599000	1460000	359000	820000	1320000
17	447.008	10.41	Positive	17/447.0079/10.41/31/POS	6160000	2390000	4950000	697000	2250000	1010000	0	4510000	0	850000	1530000	5160000	373000	1240000	855000	291000	1610000	322000	1300000	291000	1750000	1230000	2470000	633000	6780000	1750000	5980000	1680000	466000	489000	2330000	254000	720000	825000	12900000	1540000	1030000	1040000	376000	617000	1860000
17	676.87	9.93	Positive	17/676.8701/9.93/45/POS	5920000	2310000	8440000	1370000	9090000	7780000	482000	16000000	0	6030000	4510000	22500000	935000	2910000	2660000	1900000	5800000	1040000	6430000	1260000	5470000	7860000	14700000	1340000	18200000	15400000	25700000	4920000	1040000	5440000	16300000	3040000	2450000	2100000	21700000	8550000	1090000	6210000	1370000	4000000	7840000
17	523.293	9.93	Positive	17/523.2933/9.93/40/POS	5910000	1910000	5120000	1060000	9480000	4330000	281000	9140000	0	3760000	3900000	10800000	696000	2780000	925000	1820000	4670000	840000	3990000	2720000	5420000	4670000	8620000	1740000	12800000	7520000	12000000	4060000	1070000	4220000	10900000	745000	3020000	2320000	15200000	7090000	1440000	4990000	856000	2490000	5090000
17	656.352	9.69	Positive	17/656.3524/9.69/39/POS	5620000	3550000	12700000	1750000	16400000	10800000	325000	27500000	0	4410000	2010000	50400000	1400000	2110000	1800000	1350000	4350000	1180000	3420000	1260000	2540000	4570000	17100000	1220000	15100000	19300000	38100000	3530000	1240000	1700000	14300000	511000	1360000	1320000	20000000	3350000	876000	2790000	802000	1060000	5810000
17	408.559	9.84	Positive	17/408.5592/9.84/30/POS	5410000	1560000	2800000	569000	3420000	1640000	0	3830000	0	469000	414000	12500000	113000	514000	240000	337000	1070000	99700	318000	271000	603000	851000	2570000	488000	1770000	2370000	7630000	316000	283000	490000	1710000	0	374000	242000	3400000	664000	370000	139000	115000	232000	1050000
17	528.801	9.57	Positive	17/528.801/9.57/34/POS	5260000	3400000	8520000	1900000	11600000	2300000	320000	9060000	0	3090000	2430000	25700000	482000	760000	651000	790000	1870000	496000	1140000	718000	1730000	2920000	12300000	505000	8730000	8170000	22400000	1840000	510000	1070000	7900000	292000	1470000	413000	10700000	2380000	551000	1600000	459000	721000	3100000
17	686.857	9.92	Positive	17/686.8572/9.92/28/POS	4230000	918000	6260000	739000	6200000	4720000	160000	10900000	0	4510000	2940000	11300000	713000	2050000	1340000	917000	3360000	595000	3310000	1030000	3260000	4260000	5740000	967000	6260000	5990000	15200000	3520000	770000	3140000	6200000	2010000	1770000	1630000	6570000	3790000	876000	2330000	746000	1910000	3730000
17	612.335	9.84	Positive	17/612.335/9.84/36/POS	4210000	1960000	4830000	1280000	6290000	3870000	199000	10100000	0	2080000	1240000	23100000	381000	1020000	714000	671000	2050000	593000	750000	1060000	1740000	1990000	6510000	408000	4640000	5520000	17900000	1810000	349000	813000	3520000	230000	727000	576000	8150000	2210000	723000	1130000	263000	674000	2160000
17	457.905	9.78	Positive	17/457.9049/9.78/40/POS	4090000	1050000	5230000	520000	6210000	5100000	0	16100000	0	1730000	1020000	20800000	663000	2690000	825000	704000	5760000	314000	1510000	416000	1750000	1820000	6590000	322000	4760000	7340000	18600000	1640000	438000	1380000	7160000	374000	1920000	888000	8730000	2290000	99700	906000	402000	715000	4300000
17	687.359	9.93	Positive	17/687.3591/9.93/39/POS	3680000	630000	4220000	527000	4230000	4170000	0	4930000	0	3750000	2610000	5340000	510000	1780000	1130000	802000	2430000	538000	3860000	674000	2310000	3080000	3890000	487000	4030000	4720000	6840000	2150000	415000	2950000	4040000	1400000	1400000	873000	5600000	2960000	873000	2420000	330000	1680000	2580000
17	458.239	9.79	Positive	17/458.2394/9.79/28/POS	3230000	950000	3640000	321000	4220000	4280000	142000	10700000	0	1430000	869000	14100000	574000	2110000	663000	492000	4200000	407000	1040000	288000	1270000	1310000	5660000	356000	3860000	5170000	12300000	1650000	299000	1120000	4560000	292000	1100000	664000	4650000	1170000	115000	660000	281000	522000	3760000
17	626.333	9.65	Positive	17/626.3329/9.65/38/POS	3070000	2140000	9950000	1510000	15500000	5490000	439000	12700000	0	5570000	1350000	33400000	368000	797000	1680000	650000	3840000	636000	3650000	919000	2400000	5310000	20200000	688000	24800000	17600000	38500000	3940000	434000	1640000	16300000	492000	1750000	589000	28700000	7430000	381000	3740000	454000	1550000	6310000
17	612.837	9.84	Positive	17/612.8365/9.84/39/POS	2960000	1500000	3180000	866000	4250000	2770000	130000	7190000	0	1100000	801000	14600000	460000	789000	588000	314000	1420000	358000	537000	619000	1390000	1210000	4060000	386000	3510000	3500000	10800000	1230000	291000	496000	2550000	112000	636000	358000	6320000	1570000	291000	546000	292000	372000	1380000
17	595.674	10.41	Positive	17/595.6743/10.41/43/POS	2770000	923000	2850000	730000	1570000	791000	119000	1950000	0	748000	668000	3550000	273000	463000	449000	272000	948000	222000	879000	417000	1090000	749000	1880000	600000	4130000	1600000	3740000	737000	311000	590000	1540000	84200	594000	376000	6050000	698000	529000	661000	261000	335000	797000
17	595.34	10.42	Positive	17/595.3402/10.42/28/POS	2260000	660000	2780000	812000	1810000	906000	106000	2920000	0	696000	856000	3810000	214000	424000	431000	358000	1010000	218000	746000	423000	752000	1100000	1740000	407000	4680000	1800000	4550000	815000	122000	395000	1810000	203000	393000	405000	6530000	933000	399000	643000	243000	363000	905000
17	484.282	9.48	Positive	17/484.2823/9.48/38/POS	2160000	859000	1810000	438000	2230000	1090000	0	2970000	0	970000	1060000	4220000	265000	337000	511000	250000	596000	255000	520000	259000	282000	730000	4460000	349000	2700000	2460000	5820000	480000	525000	479000	2880000	335000	304000	320000	3190000	898000	297000	393000	113000	349000	757000
17	626.834	9.65	Positive	17/626.8344/9.65/31/POS	2110000	1310000	6810000	1150000	10200000	3620000	162000	9710000	0	2910000	883000	20800000	308000	453000	688000	317000	3110000	422000	2460000	446000	1440000	3140000	14300000	410000	16900000	12600000	23400000	3070000	371000	1110000	11600000	461000	1320000	422000	19800000	5640000	336000	2100000	239000	885000	4030000
17	656.854	9.68	Positive	17/656.8537/9.68/37/POS	2040000	1290000	4760000	617000	6660000	4400000	146000	10700000	0	1710000	695000	21700000	460000	857000	495000	377000	1760000	449000	1250000	618000	1060000	1500000	5890000	667000	5020000	7960000	15000000	1590000	642000	583000	5140000	238000	475000	566000	7500000	1440000	299000	1360000	290000	639000	2200000
17	613.324	10.3	Positive	17/613.3239/10.3/33/POS	1740000	692000	913000	442000	880000	419000	0	763000	0	192000	285000	1280000	0	92400	101000	0	209000	94400	369000	67100	342000	360000	432000	111000	520000	509000	1520000	498000	79700	294000	184000	61000	95800	0	1430000	497000	0	300000	0	225000	196000
17	394.212	9.58	Positive	17/394.2122/9.58/25/POS	1270000	472000	1530000	329000	1940000	4740000	0	1290000	0	306000	239000	5910000	62400	73200	110000	0	257000	437000	300000	228000	142000	572000	3290000	255000	3620000	1320000	6010000	337000	84900	334000	2100000	467000	315000	293000	4000000	743000	0	455000	75900	302000	622000
17	463.563	9.94	Positive	17/463.563/9.94/42/POS	1270000	578000	1390000	365000	1420000	1110000	98200	1790000	0	1510000	1290000	2650000	112000	947000	847000	400000	1290000	125000	1270000	302000	1360000	1160000	1790000	266000	1970000	2480000	3170000	1370000	286000	1150000	1860000	491000	649000	579000	2060000	1580000	364000	1400000	111000	910000	1590000
17	484.784	9.49	Positive	17/484.7838/9.49/28/POS	1210000	518000	1160000	149000	1260000	750000	0	1370000	0	524000	259000	2000000	0	200000	0	111000	256000	0	298000	255000	122000	350000	1990000	0	1520000	1340000	3190000	320000	145000	157000	1320000	78000	104000	89600	1220000	439000	97700	238000	0	87500	407000
17	613.338	9.84	Positive	17/613.3378/9.84/33/POS	981000	697000	1340000	367000	1590000	1070000	0	3180000	0	671000	239000	5230000	102000	242000	105000	221000	483000	108000	150000	364000	534000	422000	1680000	135000	1500000	1130000	5030000	452000	0	146000	1000000	0	239000	83700	2230000	578000	0	242000	0	281000	586000
17	375.224	9.66	Positive	17/375.2239/9.66/30/POS	890000	277000	4580000	490000	2900000	717000	0	1670000	0	332000	1000000	2450000	0	225000	248000	456000	559000	144000	576000	539000	763000	1060000	3690000	0	3270000	1250000	3530000	1080000	135000	454000	1820000	377000	402000	93400	4620000	1190000	75400	820000	0	489000	613000
17	480.257	9.48	Positive	17/480.2568/9.48/1/POS	826000	490000	1340000	503000	1860000	1110000	98200	2500000	0	685000	397000	1220000	126000	576000	440000	401000	479000	358000	317000	227000	984000	627000	2330000	300000	1890000	1660000	3290000	555000	231000	287000	1610000	82100	213000	214000	1930000	567000	260000	480000	0	231000	1050000
17	480.257	9.48	Positive	17/480.2568/9.48/40/POS	826000	490000	1340000	503000	1860000	1110000	115000	2500000	0	685000	476000	1440000	126000	576000	440000	401000	479000	358000	317000	364000	984000	627000	2330000	300000	1890000	1660000	4300000	555000	231000	287000	1610000	216000	213000	281000	1930000	567000	260000	480000	95800	231000	1050000
17	345.213	9.73	Positive	17/345.2134/9.73/27/POS	769000	146000	866000	0	2550000	936000	0	1720000	0	1070000	505000	4670000	77700	206000	0	205000	853000	0	630000	127000	347000	1030000	4350000	85100	4420000	3700000	7180000	485000	92100	312000	4910000	54700	649000	356000	5600000	1080000	0	1070000	139000	269000	682000
17	496.276	9.88	Positive	17/496.2758/9.88/36/POS	729000	250000	3070000	376000	1980000	1590000	0	2840000	0	560000	1290000	7420000	127000	564000	275000	429000	413000	261000	856000	747000	1510000	856000	3310000	90100	6190000	1020000	15800000	474000	266000	598000	4050000	310000	665000	445000	10500000	1040000	220000	440000	484000	483000	1350000
18	221.042	1.78	Positive	18/221.0423/1.78/55/POS	176000000	236000000	255000000	205000000	293000000	298000000	147000000	356000000	88000000	213000000	121000000	332000000	217000000	314000000	165000000	143000000	335000000	227000000	120000000	71500000	194000000	218000000	128000000	59200000	260000000	348000000	186000000	335000000	197000000	84100000	219000000	101000000	114000000	162000000	213000000	180000000	171000000	182000000	205000000	57700000	209000000
18	223.04	1.78	Positive	18/223.0404/1.78/58/POS	11700000	16500000	18500000	14000000	20000000	20400000	10000000	24200000	6940000	15000000	8710000	21300000	15000000	22100000	11900000	10000000	25900000	14100000	8440000	5270000	13000000	15500000	8980000	5310000	17300000	23800000	13000000	22400000	14500000	5920000	15200000	7320000	7680000	10800000	14000000	12500000	10800000	13400000	15600000	4290000	13500000
18	223.046	1.77	Positive	18/223.0464/1.77/54/POS	1800000	3210000	3080000	2440000	2930000	3400000	1700000	4890000	1300000	3010000	1560000	3530000	2600000	3760000	2130000	1840000	4370000	3330000	1450000	1140000	2130000	2290000	1540000	1040000	3500000	3550000	2330000	3620000	2560000	1070000	2780000	1380000	1370000	1840000	2540000	2570000	1960000	2070000	2320000	923000	1880000
18	311.039	1.82	Negative	18/311.0392/1.82/32/NEG	1120000	1580000	1360000	1650000	1950000	1900000	1280000	3600000	368000	2130000	1490000	2430000	2420000	2930000	1450000	1990000	3030000	1590000	1590000	517000	947000	1560000	1550000	476000	1200000	3100000	991000	1170000	1960000	423000	2050000	595000	1590000	1990000	869000	899000	971000	988000	1520000	141000	2420000
19	432.238	17.14	Positive	19/432.2382/17.14/51/POS	171000000	0	120000000	97100000	87700000	89800000	80900000	88400000	86600000	3310000	72600000	79200000	67000000	0	76300000	63000000	76100000	76700000	79900000	72500000	81600000	59700000	0	65500000	68000000	65100000	65900000	70200000	67100000	579000	61000000	55800000	49900000	59900000	66500000	72900000	60800000	0	56000000	57200000	0
19	432.238	17.31	Positive	19/432.2385/17.31/4/POS	171000000	301000	120000000	97100000	87700000	89800000	80900000	88400000	86600000	3310000	72600000	79200000	67000000	2760000	76300000	63000000	76100000	76700000	79900000	72500000	81600000	59700000	73400	65500000	68000000	65100000	65900000	70200000	67100000	579000	61000000	55800000	49900000	59900000	66500000	72900000	60800000	106000	56000000	57200000	576000
19	97.0289	16.55	Positive	19/97.0289/16.55/2/POS	126000000	0	135000000	130000000	133000000	131000000	121000000	129000000	115000000	2960000	136000000	135000000	130000000	0	133000000	140000000	137000000	134000000	132000000	139000000	143000000	131000000	0	137000000	137000000	141000000	133000000	125000000	141000000	0	140000000	139000000	133000000	150000000	144000000	134000000	143000000	0	146000000	150000000	0
19	415.211	17.15	Positive	19/415.2113/17.15/50/POS	121000000	0	95400000	85100000	75000000	80800000	73500000	89800000	83400000	6070000	77600000	86100000	68300000	0	78500000	68700000	81300000	80000000	84700000	82700000	90600000	62100000	0	73800000	77000000	67800000	72700000	75700000	75800000	8120000	75700000	65300000	60500000	64000000	75100000	80800000	67700000	0	73800000	65100000	0
19	85.029	16.49	Positive	19/85.029/16.49/14/POS	101000000	0	104000000	100000000	101000000	97600000	88700000	97600000	86200000	0	98000000	106000000	99200000	0	94600000	101000000	95600000	97500000	95900000	108000000	92700000	94600000	0	95800000	98500000	105000000	102000000	94400000	96300000	0	100000000	96300000	97600000	102000000	107000000	99400000	101000000	0	107000000	108000000	0
19	570.351	17.37	Positive	19/570.3509/17.37/6/POS	83300000	0	76900000	98200000	79900000	63400000	59300000	60000000	67100000	0	48300000	48500000	45700000	0	63100000	47900000	50800000	62300000	55500000	43700000	59200000	48100000	0	62400000	54800000	47500000	51800000	59300000	42400000	0	31500000	43800000	20900000	31300000	54200000	54400000	39600000	0	36800000	44600000	0
19	570.354	17.42	Positive	19/570.3538/17.42/4/POS	80800000	0	85200000	99800000	79900000	63400000	70500000	60000000	83700000	44900000	48300000	49500000	45700000	0	63800000	47900000	50800000	62300000	55500000	44200000	59200000	48100000	0	62400000	63800000	47500000	51800000	64300000	47800000	41200000	31500000	43800000	20900000	32900000	54200000	54400000	39600000	0	36800000	43500000	0
19	528.338	16.7	Positive	19/528.3385/16.7/7/POS	71100000	0	76000000	79800000	61300000	58400000	59700000	55200000	56600000	1290000	53200000	55400000	52200000	1420000	2710000	56200000	50300000	54700000	51000000	50900000	48000000	51600000	104000	51000000	47400000	49000000	51700000	4360000	47800000	952000	52800000	44800000	53200000	52800000	47300000	47000000	47500000	147000	46900000	44000000	772000
19	415.215	17.41	Positive	19/415.2148/17.41/5/POS	70700000	0	33400000	24300000	42800000	37500000	31800000	41900000	28600000	5630000	30300000	29600000	18700000	0	34200000	24700000	19700000	32200000	17100000	11700000	26800000	18300000	0	31200000	9570000	28900000	20100000	13300000	14900000	8120000	35300000	23500000	6890000	17900000	8420000	19200000	9110000	0	12700000	5870000	0
19	145.05	16.63	Positive	19/145.0496/16.63/4/POS	67300000	53300	70600000	64400000	67800000	67300000	62500000	69800000	59500000	3800000	69100000	71600000	66000000	2430000	69300000	69000000	66800000	66000000	67100000	68700000	68900000	63100000	99500	67600000	65900000	71400000	64400000	62900000	71100000	4240000	70700000	67000000	63600000	67100000	70500000	62800000	65400000	0	70300000	70800000	0
19	205.072	17.39	Positive	19/205.072/17.39/4/POS	64000000	0	86000000	79500000	72900000	64200000	78500000	48500000	97700000	31800000	42000000	45500000	43200000	0	68200000	38600000	48700000	66700000	57800000	44800000	71700000	58200000	0	57400000	64600000	45100000	62800000	80000000	54000000	36800000	31400000	49200000	17700000	35300000	60500000	68900000	44500000	0	40600000	32700000	0
19	127.039	16.63	Positive	19/127.0392/16.63/4/POS	56300000	0	58000000	54400000	56600000	57100000	53100000	57200000	52200000	9560000	57200000	59200000	55300000	6230000	56900000	58000000	57800000	56000000	56400000	57200000	58900000	54900000	0	54700000	55700000	60500000	55100000	53000000	58000000	12300000	62100000	57900000	53300000	58000000	59500000	54600000	58600000	0	61500000	62200000	0
19	570.351	17.38	Positive	19/570.3513/17.38/21/POS	50900000	0	85100000	99800000	79900000	63400000	70500000	60000000	86900000	44900000	48300000	49500000	45700000	0	63100000	47900000	50800000	62300000	55500000	44200000	59200000	48100000	0	62400000	63800000	47500000	51800000	59300000	47800000	41200000	31500000	43800000	20900000	32900000	54200000	54400000	39600000	0	36800000	44600000	0
19	325.113	16.45	Positive	19/325.1129/16.45/35/POS	46900000	0	48100000	43300000	44200000	41500000	39200000	43700000	34900000	0	43400000	38200000	40600000	0	39600000	44800000	38700000	37500000	37300000	40700000	41300000	38200000	0	41300000	38600000	39000000	40000000	37200000	38700000	0	41400000	34600000	39200000	39000000	40200000	37400000	38400000	0	40600000	41600000	0
19	433.242	17.16	Positive	19/433.2416/17.16/51/POS	46000000	0	32100000	25100000	23200000	23600000	21800000	22800000	22400000	817000	18700000	20600000	16900000	476000	19200000	15400000	19200000	20300000	20200000	18500000	20600000	15600000	0	17300000	17600000	16500000	16800000	17900000	16800000	144000	17000000	15000000	12800000	14900000	16700000	19400000	15900000	0	14500000	14600000	0
19	416.215	17.15	Positive	19/416.2149/17.15/50/POS	30800000	0	25000000	21500000	20700000	21800000	19900000	22800000	20900000	1850000	20400000	21900000	17900000	0	20800000	17300000	20300000	21700000	20600000	21000000	22700000	17300000	0	18900000	19100000	18300000	17800000	18600000	19200000	2150000	19200000	17200000	15400000	16100000	18100000	20900000	18200000	0	20800000	16700000	0
19	416.22	17.1	Positive	19/416.2201/17.1/9/POS	30800000	93800	25000000	21500000	20700000	21800000	19900000	22800000	20900000	382000	20400000	21900000	17900000	334000	18300000	17300000	20300000	21700000	20600000	21000000	22700000	17300000	409000	18900000	19100000	18300000	17800000	18100000	19200000	127000	19200000	2100000	15400000	16100000	18100000	20200000	18200000	1560000	20800000	16700000	330000
19	571.355	17.37	Positive	19/571.3552/17.37/7/POS	24500000	0	22000000	27900000	23500000	18600000	16500000	17000000	18400000	0	13700000	14000000	13300000	1280000	18300000	13800000	14800000	17200000	14700000	12400000	17900000	13600000	1250000	17700000	16200000	12400000	15100000	17300000	14300000	0	9370000	12800000	6110000	9370000	15300000	15600000	11000000	0	10800000	12500000	1320000
19	187.061	17.37	Positive	19/187.061/17.37/5/POS	22700000	0	35200000	38600000	28700000	26800000	30800000	21000000	41900000	0	17300000	18100000	16900000	0	30000000	16400000	20200000	30300000	25000000	18900000	29800000	23100000	0	26200000	23400000	20500000	26000000	35400000	22900000	0	13700000	20600000	8090000	14000000	27700000	28700000	20500000	0	17800000	23000000	0
19	288.29	16.74	Positive	19/288.2898/16.74/49/POS	16000000	609000	6260000	5180000	5230000	4840000	4120000	3890000	2750000	145000	2620000	2690000	2570000	160000	2530000	2380000	2260000	2000000	2000000	1620000	2010000	1910000	193000	2160000	1480000	1620000	1390000	1580000	1600000	0	1570000	1540000	2010000	1600000	1230000	1670000	1670000	0	1530000	1560000	0
19	127.04	17.36	Positive	19/127.0397/17.36/8/POS	15400000	0	18200000	25200000	19100000	16700000	18800000	13100000	26200000	0	9980000	11600000	11000000	0	18800000	10200000	13400000	18800000	16000000	12400000	20300000	14800000	0	16800000	18900000	11800000	16900000	23600000	15100000	0	9470000	14300000	5270000	10100000	17300000	20600000	12500000	0	11900000	13600000	0
19	228.232	16.52	Positive	19/228.2323/16.52/14/POS	15000000	0	14000000	11800000	13400000	12100000	11000000	12100000	10000000	0	11600000	11800000	12200000	0	11100000	10900000	11800000	12400000	10700000	10800000	10800000	10500000	0	11200000	11100000	10600000	11100000	11000000	10300000	0	10800000	10000000	9730000	11200000	10000000	10000000	10700000	0	10300000	10500000	0
19	453.168	17.17	Positive	19/453.1675/17.17/52/POS	10800000	0	2860000	2210000	3450000	3510000	3790000	3730000	2770000	316000	4110000	4300000	3910000	112000	3190000	4170000	3750000	3770000	4260000	3000000	4270000	3910000	168000	3980000	3880000	4310000	3970000	3720000	4670000	0	4890000	4110000	4620000	4110000	3810000	4250000	4570000	0	4610000	4560000	92200
19	367.126	17.34	Positive	19/367.126/17.34/21/POS	10500000	0	12400000	14700000	10000000	9050000	11000000	7590000	14800000	0	6500000	6530000	6590000	0	10700000	6480000	8250000	9930000	8650000	7190000	11800000	8430000	0	10000000	11100000	6850000	9580000	12700000	8610000	0	5220000	7260000	2860000	5140000	9390000	10500000	7440000	0	6570000	7630000	0
19	367.123	17.36	Positive	19/367.1235/17.36/16/POS	10500000	0	12400000	14700000	10000000	9050000	11900000	7590000	14800000	0	6500000	6870000	6590000	0	10700000	4490000	6760000	8550000	7790000	4330000	11200000	6320000	0	8490000	8560000	4550000	7950000	8770000	7420000	0	2350000	6330000	2600000	5140000	8570000	10300000	6080000	0	4300000	7260000	0
19	367.124	17.39	Positive	19/367.1239/17.39/34/POS	10500000	0	12400000	14700000	10000000	9050000	11900000	7590000	14800000	3480000	4730000	6870000	6590000	3290000	9450000	4290000	8250000	9930000	8650000	7190000	8470000	8430000	0	10000000	11100000	6850000	9580000	12700000	7420000	1800000	5220000	7260000	2860000	5140000	9390000	10900000	7440000	1750000	6570000	7630000	1530000
19	384.152	17.37	Positive	19/384.1518/17.37/7/POS	10200000	0	10800000	11600000	8490000	7550000	8170000	6290000	9610000	0	5460000	5220000	6010000	0	8650000	5110000	6160000	7750000	6470000	4870000	7570000	6540000	0	6810000	6490000	5140000	6330000	7610000	5210000	0	3730000	4820000	2360000	3470000	5720000	6540000	4740000	0	4510000	5290000	0
19	384.15	17.34	Positive	19/384.1502/17.34/43/POS	10200000	0	10800000	11600000	8490000	7550000	9140000	6290000	9740000	394000	4620000	5220000	5150000	0	7730000	5110000	5960000	7750000	5880000	3120000	5450000	3850000	0	6810000	7500000	4520000	5010000	5650000	4240000	448000	3730000	5290000	2360000	3250000	6880000	6350000	3460000	0	4380000	5290000	0
19	384.152	17.37	Positive	19/384.1519/17.37/20/POS	10200000	0	10800000	11600000	492000	7550000	9140000	6290000	9740000	379000	5460000	5220000	6010000	0	8650000	4790000	6160000	7750000	6470000	4870000	7570000	6540000	0	6810000	7500000	5140000	6330000	7610000	5210000	448000	3730000	5290000	2360000	3470000	6880000	6540000	4740000	0	4510000	5290000	0
19	835.417	16.46	Positive	19/835.4166/16.46/5/POS	9670000	0	6590000	7280000	6900000	6090000	5200000	6140000	4360000	0	4680000	5410000	7540000	0	5360000	5250000	5280000	5750000	5700000	6110000	4930000	4910000	0	6680000	6380000	6670000	5820000	6000000	5930000	0	6700000	5880000	6540000	5390000	6140000	5400000	5940000	0	6340000	5210000	0
19	145.05	17.36	Positive	19/145.0503/17.36/7/POS	7430000	0	7930000	10600000	7840000	7160000	8380000	5340000	10700000	0	4370000	4610000	5120000	0	8670000	3940000	6470000	8390000	6590000	5830000	8080000	6320000	0	7070000	7990000	4910000	7610000	9450000	5860000	0	4040000	5790000	2290000	4660000	7070000	8290000	5230000	0	5050000	5890000	0
19	349.258	16.45	Positive	19/349.2584/16.45/34/POS	7380000	0	7590000	7650000	7760000	7580000	7410000	7810000	7360000	0	7440000	7200000	7130000	0	7030000	7550000	7060000	7360000	7420000	7590000	7460000	7360000	0	7790000	7710000	7490000	7460000	6870000	7520000	0	7150000	6760000	7430000	7800000	7240000	7390000	7720000	0	7610000	8180000	0
19	169.195	16.46	Positive	19/169.1952/16.46/39/POS	6990000	0	7250000	6300000	6630000	6490000	6090000	6380000	5350000	0	6280000	6320000	6870000	0	6030000	6470000	6750000	6490000	6290000	6400000	6490000	6240000	0	5850000	6670000	6010000	5750000	5960000	6400000	0	6180000	5930000	5860000	6830000	6470000	6130000	5880000	0	5850000	6260000	0
19	434.244	17.11	Positive	19/434.2444/17.11/46/POS	6820000	0	5510000	4170000	3470000	3920000	3470000	3210000	3300000	0	3170000	2950000	2730000	0	3360000	2360000	3180000	3160000	2840000	3110000	3850000	2550000	0	3260000	2830000	2580000	2710000	3060000	2790000	0	2690000	2680000	2190000	2670000	2780000	3420000	2220000	0	2730000	2560000	0
19	169.051	17.37	Positive	19/169.0506/17.37/6/POS	6740000	0	9070000	10700000	7800000	7100000	8330000	5420000	10400000	0	4560000	5310000	4410000	0	7500000	3950000	5880000	7580000	6040000	5170000	8180000	5630000	0	6840000	6730000	4770000	6830000	9160000	5330000	0	3460000	4930000	2230000	4270000	6420000	8620000	4850000	0	5000000	5720000	0
19	246.099	17.36	Positive	19/246.0987/17.36/13/POS	5870000	0	8920000	8760000	6430000	8950000	8220000	5730000	9200000	0	6450000	5680000	4810000	0	8870000	4840000	6160000	9530000	7280000	5530000	8200000	5800000	0	8350000	5650000	7160000	5220000	7930000	5580000	0	3870000	4930000	2890000	4070000	7240000	8010000	6620000	0	4100000	6060000	0
19	511.312	16.45	Positive	19/511.3115/16.45/4/POS	5860000	120000	4750000	5570000	4840000	5080000	3850000	4590000	4800000	0	4140000	3780000	5490000	0	4510000	4650000	4600000	4760000	4750000	4930000	3610000	3990000	0	5540000	4760000	5140000	4990000	4790000	4650000	0	4740000	4190000	4620000	4540000	4950000	5080000	4740000	0	4990000	4280000	0
19	572.359	17.36	Positive	19/572.3585/17.36/15/POS	5640000	0	5170000	6240000	5100000	4120000	3810000	3820000	4330000	0	3000000	3620000	2690000	401000	3790000	2650000	3260000	4080000	3420000	2720000	3890000	3890000	288000	3790000	3940000	2970000	3340000	4270000	2860000	0	2300000	2960000	1400000	2060000	3200000	3280000	2810000	0	2360000	2960000	373000
19	572.354	17.45	Positive	19/572.3544/17.45/45/POS	5640000	0	5690000	6750000	5100000	4120000	4630000	3820000	5390000	2800000	2300000	3620000	2690000	1690000	4550000	3000000	3540000	3170000	3210000	2810000	3890000	2890000	89900	3220000	3940000	2390000	3360000	3730000	2820000	2460000	2300000	2810000	1400000	1830000	3950000	3460000	2450000	0	2360000	2960000	2280000
19	573.35	16.47	Positive	19/573.3495/16.47/4/POS	5490000	0	6940000	8090000	7350000	7240000	6750000	7130000	8680000	0	7210000	5850000	6450000	0	6990000	6340000	6310000	7640000	7150000	6990000	8480000	6910000	0	7810000	7270000	6860000	6900000	8330000	7400000	0	7540000	6290000	6000000	6350000	7480000	7940000	7340000	0	6530000	6300000	0
19	417.218	17.12	Positive	19/417.2177/17.12/45/POS	4870000	0	4240000	3360000	3090000	3360000	2780000	3540000	3310000	0	3450000	3290000	2750000	0	2860000	2490000	3010000	3340000	3370000	3630000	3590000	2800000	0	3050000	2900000	3070000	2760000	3210000	3070000	0	3130000	2630000	2380000	2920000	2910000	3560000	2890000	0	2870000	3130000	0
19	146.053	16.45	Positive	19/146.053/16.45/38/POS	4650000	0	4860000	4760000	4840000	4320000	4510000	4500000	4090000	0	4770000	4900000	4770000	0	4730000	4570000	4780000	4410000	4320000	4700000	4680000	4370000	0	4480000	4200000	4460000	4710000	3980000	5160000	0	4910000	4630000	4130000	4680000	4930000	4530000	4490000	0	5040000	5150000	0
19	446.254	17.16	Positive	19/446.2541/17.16/47/POS	4540000	69400	2430000	2670000	2190000	2380000	1990000	2710000	1470000	302000	1850000	1650000	1740000	108000	1500000	1660000	1810000	1740000	1530000	1860000	1480000	1240000	104000	1420000	1400000	1350000	1380000	1300000	1540000	0	1650000	1350000	1420000	1480000	1200000	1270000	1200000	638000	1410000	1220000	152000
19	836.42	16.46	Positive	19/836.4201/16.46/9/POS	4040000	0	3800000	3030000	3200000	2650000	2480000	2740000	2380000	0	2450000	2560000	3080000	0	2660000	2920000	2400000	2610000	2330000	2570000	2360000	2380000	0	2760000	2430000	2550000	2160000	2520000	2540000	0	2950000	2280000	2580000	2520000	2550000	2340000	2490000	0	2600000	2840000	0
19	281.139	17.17	Positive	19/281.1385/17.17/49/POS	3490000	0	3200000	2620000	2610000	2930000	2820000	3340000	2850000	315000	2810000	2770000	2560000	366000	2780000	2300000	2620000	2920000	3320000	2570000	3230000	2320000	0	2360000	2500000	2430000	2600000	2340000	2800000	407000	2730000	2240000	2160000	2250000	2730000	3110000	2590000	0	2950000	2310000	0
19	85.1017	16.64	Positive	19/85.1017/16.64/2/POS	3300000	0	3430000	3060000	3310000	3360000	3110000	3240000	2940000	100000	3470000	3690000	3600000	102000	3310000	3210000	3530000	3460000	3540000	3350000	3300000	3390000	0	3780000	3510000	3310000	3310000	3260000	3500000	0	3540000	3460000	3410000	3860000	3450000	3400000	3520000	0	3730000	3660000	77300
19	343.266	17.39	Positive	19/343.2663/17.39/52/POS	3300000	519000	1850000	1960000	1630000	1660000	1710000	1680000	1740000	1520000	1900000	1560000	1460000	1690000	1540000	1510000	1580000	1780000	1480000	1550000	1410000	1350000	147000	1330000	1400000	1450000	1390000	1400000	1480000	1310000	1290000	1320000	1570000	1520000	1480000	1380000	1370000	164000	1430000	1430000	1330000
19	71.0862	16.64	Positive	19/71.0862/16.64/2/POS	3290000	0	3290000	3020000	3100000	3300000	3130000	3350000	2830000	129000	3280000	3230000	3250000	232000	2930000	3050000	3060000	3200000	3250000	3050000	2960000	3380000	0	3100000	3180000	3220000	3140000	2900000	3130000	98300	3520000	3150000	3260000	3280000	3470000	3260000	3510000	0	3480000	3530000	0
19	349.113	17.33	Positive	19/349.1135/17.33/36/POS	3220000	0	3900000	4710000	3300000	3190000	3720000	2640000	4740000	0	1490000	2210000	2030000	0	3060000	807000	2590000	3710000	2880000	2240000	1860000	1590000	0	2960000	2990000	2630000	3270000	2670000	1740000	0	1620000	2160000	988000	1900000	3380000	3470000	2550000	0	1250000	2540000	0
19	349.115	17.35	Positive	19/349.1153/17.35/17/POS	3220000	0	3830000	4710000	3300000	3190000	3540000	2640000	4470000	0	2100000	2210000	2120000	0	3550000	2070000	2590000	3710000	2880000	2240000	3530000	2960000	0	3170000	2990000	2630000	3270000	3980000	2700000	0	1620000	2160000	988000	2080000	3380000	3470000	2550000	0	1970000	2270000	0
19	289.293	16.87	Positive	19/289.2931/16.87/44/POS	3160000	108000	1370000	1270000	1040000	969000	917000	688000	601000	0	567000	533000	574000	69900	622000	516000	547000	485000	519000	392000	327000	383000	0	408000	426000	317000	193000	361000	406000	0	407000	261000	424000	351000	389000	357000	296000	0	398000	278000	0
19	210.222	16.49	Positive	19/210.2217/16.49/3/POS	3130000	0	2990000	2970000	2990000	2900000	3160000	2920000	2750000	0	2700000	2610000	2960000	0	2670000	2590000	2950000	2900000	2750000	3040000	2750000	2750000	0	2800000	2900000	2920000	3070000	2590000	2720000	0	2910000	2770000	2740000	2910000	2810000	2770000	2680000	0	2840000	3110000	0
19	343.266	17.27	Positive	19/343.2664/17.27/2/POS	3130000	0	1760000	1960000	1480000	1600000	1380000	1380000	1580000	0	1290000	1210000	1220000	0	1160000	1290000	1150000	1380000	1130000	1290000	1330000	1250000	0	1160000	1400000	1180000	1070000	1180000	1450000	0	1160000	1300000	1230000	1090000	1430000	1240000	1320000	0	1410000	1160000	0
19	454.171	17.12	Positive	19/454.171/17.12/50/POS	2960000	0	743000	614000	1130000	973000	1130000	1010000	692000	0	1090000	1150000	1200000	0	951000	1070000	1020000	1090000	1100000	866000	1160000	1150000	0	1110000	998000	1320000	1180000	1220000	1280000	0	1450000	912000	1340000	1130000	1060000	1220000	1280000	0	1490000	1200000	0
19	311.185	16.62	Positive	19/311.1853/16.62/12/POS	2710000	0	982000	452000	986000	1070000	505000	972000	185000	0	1110000	918000	1050000	0	897000	803000	839000	663000	796000	838000	464000	692000	0	655000	678000	852000	689000	355000	654000	0	787000	911000	849000	872000	853000	420000	667000	0	751000	588000	0
19	553.322	17.12	Positive	19/553.3222/17.12/49/POS	2610000	0	3760000	3820000	2090000	2930000	2540000	1580000	3700000	548000	1180000	1290000	1730000	0	2150000	1160000	1690000	2460000	2100000	1840000	2630000	1650000	0	1740000	1880000	1660000	2370000	2440000	1490000	0	1240000	1610000	585000	1090000	2350000	2910000	1200000	0	1170000	1410000	0
19	289.092	16.46	Positive	19/289.0918/16.46/7/POS	2470000	0	2390000	2570000	2360000	2370000	2110000	2170000	1900000	0	2350000	1980000	2280000	0	1980000	1950000	2160000	2030000	2000000	2050000	2000000	1970000	0	2320000	1990000	2320000	2000000	1970000	1920000	0	2250000	2180000	2290000	2120000	2140000	2140000	2390000	89900	2380000	2130000	0
19	283.266	17.34	Positive	19/283.2662/17.34/5/POS	2400000	0	1280000	0	607000	572000	568000	0	395000	0	521000	478000	559000	0	519000	479000	562000	487000	442000	472000	386000	439000	0	452000	467000	374000	469000	371000	460000	0	561000	392000	433000	417000	430000	469000	388000	0	346000	471000	0
19	244.263	17.03	Positive	19/244.2635/17.03/32/POS	2180000	0	820000	759000	654000	561000	725000	697000	413000	0	415000	354000	299000	0	318000	282000	344000	394000	347000	318000	345000	183000	0	313000	287000	175000	153000	143000	146000	0	158000	178000	164000	278000	269000	159000	160000	0	111000	159000	0
19	105.035	17.44	Positive	19/105.0354/17.44/8/POS	2180000	0	2530000	1950000	1560000	1630000	1570000	1570000	1360000	0	1460000	1340000	1430000	0	1320000	1470000	1470000	1140000	1440000	1270000	1340000	1200000	0	1230000	1220000	1310000	1210000	1080000	1260000	1060000	1240000	1330000	1290000	1370000	1270000	1250000	1260000	0	1130000	1250000	0
19	271.08	17.15	Positive	19/271.0805/17.15/3/POS	2050000	78500	1920000	1010000	1890000	1730000	1300000	1930000	1650000	85000	1780000	1550000	1390000	94400	1510000	1940000	1740000	1630000	1520000	1450000	1560000	1750000	83100	1410000	1340000	1480000	1400000	1360000	1250000	75800	1480000	1280000	1350000	1350000	1340000	1520000	1600000	112000	1390000	1590000	99600
19	674.367	16.45	Positive	19/674.3673/16.45/5/POS	2010000	0	1450000	2160000	1860000	1520000	1490000	1850000	1240000	0	1290000	1200000	2000000	0	1380000	1460000	1620000	1990000	1820000	1750000	1250000	1270000	0	2040000	1710000	2000000	1630000	1900000	1780000	0	1780000	1720000	1760000	1360000	1670000	1520000	1720000	0	1890000	1570000	0
19	650.222	16.47	Positive	19/650.2218/16.47/5/POS	1890000	0	1710000	1870000	1800000	1560000	1750000	1470000	1190000	0	1800000	1330000	1830000	0	1380000	1490000	1540000	1490000	1640000	1680000	1580000	1290000	0	1900000	1490000	1640000	1560000	1370000	1460000	0	1410000	1480000	1770000	1530000	1450000	1400000	1750000	0	1550000	1540000	0
19	846.442	17.12	Positive	19/846.442/17.12/41/POS	1800000	0	2660000	2040000	1950000	1690000	1530000	1770000	1930000	0	1330000	1570000	1130000	0	1260000	933000	1970000	1580000	1370000	1830000	2060000	895000	0	1190000	1310000	1680000	1230000	987000	1470000	0	1230000	996000	663000	1170000	1130000	1730000	1060000	0	867000	1060000	0
19	488.169	16.46	Positive	19/488.1694/16.46/6/POS	1710000	0	1630000	1430000	1470000	1290000	1270000	1260000	995000	0	1160000	1220000	1390000	0	1500000	1290000	1170000	1270000	1460000	1380000	1300000	1160000	0	1380000	1310000	1330000	1410000	1270000	1360000	0	1640000	1230000	1220000	1260000	1200000	1200000	1190000	0	1300000	1200000	0
19	342.139	16.45	Positive	19/342.1395/16.45/5/POS	1700000	0	1410000	1330000	1210000	1260000	848000	1080000	759000	0	1030000	942000	1150000	0	967000	1100000	907000	1000000	951000	1010000	987000	863000	0	1040000	924000	1020000	1010000	1010000	800000	0	939000	830000	924000	902000	769000	775000	795000	0	925000	816000	0
19	368.13	17.35	Positive	19/368.1295/17.35/15/POS	1680000	0	1890000	2540000	1740000	1360000	1900000	1470000	2680000	0	1060000	945000	1090000	0	1700000	932000	1380000	1690000	1290000	1090000	1870000	1350000	0	1620000	1750000	948000	1650000	2020000	1410000	0	786000	1080000	373000	1010000	1360000	1540000	1070000	0	1130000	1120000	0
19	385.156	17.35	Positive	19/385.1556/17.35/23/POS	1590000	0	1650000	1810000	1460000	1250000	1650000	1020000	1200000	109000	748000	913000	817000	122000	1200000	1090000	1010000	947000	908000	778000	1320000	1180000	0	1060000	1060000	960000	926000	1110000	921000	0	567000	747000	412000	600000	953000	1340000	786000	0	734000	826000	0
19	512.315	16.45	Positive	19/512.3151/16.45/38/POS	1520000	96100	1570000	1550000	1480000	1320000	1550000	1330000	1470000	0	1570000	1400000	1530000	0	1360000	1370000	1390000	1600000	1480000	1490000	1410000	1510000	0	1810000	1340000	1680000	1420000	1330000	1500000	0	1510000	1270000	1320000	1380000	1500000	1390000	1570000	0	1450000	1400000	0
19	381.217	17.08	Positive	19/381.2172/17.08/47/POS	1470000	0	1510000	1350000	1170000	1290000	1070000	1240000	1140000	0	1260000	1020000	1220000	0	1090000	1090000	1050000	1060000	1490000	1200000	1120000	1010000	0	1030000	959000	1210000	1400000	1120000	1140000	0	1100000	1110000	1390000	1070000	1370000	1270000	1360000	0	1310000	1140000	0
19	328.238	16.87	Positive	19/328.2385/16.87/50/POS	1450000	0	1150000	1080000	1550000	1760000	1370000	1830000	1040000	0	888000	791000	712000	0	720000	900000	725000	806000	745000	884000	832000	714000	0	739000	530000	751000	805000	859000	878000	0	738000	777000	791000	966000	524000	930000	878000	0	667000	709000	0
19	311.212	17.2	Positive	19/311.2119/17.2/42/POS	1430000	0	1800000	1700000	1610000	1770000	1570000	1690000	1050000	0	1440000	1540000	1350000	0	1630000	1710000	1450000	1580000	1370000	1620000	1300000	1370000	0	1310000	1200000	1430000	1370000	1320000	1160000	0	1280000	1290000	1580000	1460000	1280000	1230000	1460000	0	1580000	1410000	0
19	408.15	17.35	Positive	19/408.1504/17.35/31/POS	1260000	0	1750000	1860000	1410000	1770000	1610000	980000	1870000	376000	744000	1060000	881000	0	1220000	1070000	1370000	1640000	1420000	546000	895000	690000	0	1150000	1320000	862000	1110000	1290000	1180000	512000	948000	1130000	592000	828000	1210000	1450000	1050000	0	1040000	1210000	0
19	297.243	17.49	Positive	19/297.2426/17.49/8/POS	1020000	0	845000	823000	748000	781000	620000	806000	745000	0	706000	639000	677000	0	566000	599000	537000	574000	586000	615000	608000	627000	0	549000	538000	587000	570000	537000	429000	0	554000	553000	552000	498000	673000	615000	560000	0	538000	587000	0
19	535.315	17.36	Positive	19/535.315/17.36/5/POS	991000	0	1140000	1530000	990000	878000	926000	623000	1680000	0	547000	557000	622000	0	1250000	464000	616000	1010000	836000	517000	1160000	778000	0	1040000	577000	667000	861000	1200000	894000	0	400000	642000	344000	574000	726000	1020000	821000	0	553000	744000	0
19	847.445	17.12	Positive	19/847.4451/17.12/44/POS	949000	0	1490000	1240000	824000	872000	825000	1240000	1100000	0	670000	639000	641000	0	591000	451000	979000	746000	753000	862000	964000	685000	0	517000	651000	837000	791000	621000	617000	0	583000	511000	394000	468000	743000	586000	515000	0	389000	519000	0
19	574.352	16.48	Positive	19/574.3519/16.48/7/POS	927000	0	1410000	1520000	1420000	1200000	1410000	1280000	1330000	0	1320000	1210000	1140000	0	1170000	1320000	1020000	1290000	1250000	1290000	1330000	1270000	0	1490000	1270000	1210000	1100000	1440000	1340000	0	1220000	1230000	1140000	1120000	1410000	1360000	1370000	0	1290000	1180000	0
19	554.326	17.15	Positive	19/554.3257/17.15/39/POS	864000	0	903000	1390000	712000	552000	714000	466000	1030000	0	310000	472000	377000	0	594000	409000	378000	766000	669000	471000	750000	457000	0	545000	554000	556000	888000	655000	500000	0	327000	488000	171000	300000	826000	776000	337000	0	413000	530000	0
19	428.189	16.92	Positive	19/428.189/16.92/19/POS	707000	0	492000	393000	488000	615000	392000	473000	452000	0	164000	179000	312000	0	160000	178000	186000	376000	218000	229000	402000	196000	0	162000	122000	199000	203000	344000	296000	0	146000	206000	176000	349000	193000	314000	207000	0	122000	325000	0
19	397.201	17.12	Positive	19/397.2009/17.12/44/POS	689000	66500	503000	538000	481000	462000	587000	721000	411000	0	465000	628000	470000	0	470000	414000	470000	482000	580000	606000	617000	475000	0	557000	549000	437000	434000	561000	396000	0	568000	443000	382000	606000	606000	508000	420000	0	521000	511000	0
19	162.055	16.49	Positive	19/162.055/16.49/2/POS	658000	0	498000	521000	411000	393000	537000	399000	344000	0	393000	358000	452000	0	330000	327000	332000	309000	332000	373000	280000	390000	0	347000	321000	348000	265000	322000	285000	0	354000	344000	328000	352000	248000	192000	313000	0	299000	296000	0
19	554.353	16.49	Positive	19/554.3534/16.49/13/POS	487000	0	446000	392000	384000	317000	401000	335000	286000	0	370000	303000	432000	0	315000	316000	275000	332000	306000	321000	365000	283000	0	263000	259000	289000	274000	309000	355000	0	353000	295000	320000	240000	296000	285000	281000	0	302000	298000	0
19	852.442	16.51	Positive	19/852.4425/16.51/36/POS	422000	0	450000	384000	400000	337000	329000	313000	346000	0	362000	326000	342000	0	277000	339000	305000	274000	358000	325000	265000	368000	0	314000	295000	297000	265000	335000	385000	0	268000	337000	311000	384000	302000	291000	338000	0	402000	299000	0
19	267.195	16.6	Positive	19/267.1955/16.6/7/POS	258000	0	237000	219000	209000	260000	144000	238000	155000	0	113000	149000	163000	0	112000	137000	98000	129000	107000	111000	117000	118000	0	129000	137000	120000	119000	101000	93200	0	123000	94100	116000	95000	165000	151000	119000	0	122000	105000	0
19	119.082	17.22	Positive	19/119.0825/17.22/2/POS	249000	0	229000	228000	203000	316000	145000	225000	265000	0	344000	302000	216000	0	191000	182000	245000	310000	176000	207000	241000	171000	0	185000	202000	182000	158000	157000	309000	0	189000	129000	170000	182000	135000	201000	197000	0	183000	238000	0
20	244.067	1.75	Negative	20/244.0672/1.75/50/NEG	161000000	184000000	120000000	211000000	118000000	75300000	133000000	166000000	195000000	207000000	239000000	109000000	101000000	101000000	208000000	186000000	85500000	143000000	74200000	325000000	101000000	181000000	200000000	106000000	69300000	90600000	84700000	79600000	60800000	52700000	44600000	78000000	140000000	44900000	89900000	44600000	24500000	68800000	76800000	46900000	70500000
20	245.071	1.75	Negative	20/245.0705/1.75/41/NEG	11400000	12200000	7860000	14800000	8580000	5300000	10000000	10200000	12900000	15300000	16400000	8000000	6400000	7190000	12800000	12800000	6170000	10300000	5960000	21300000	6480000	10800000	13900000	7150000	3350000	6550000	6050000	6050000	3200000	3090000	2450000	4840000	8830000	3320000	6000000	2770000	2100000	4890000	5330000	2450000	4330000
20	245.071	1.76	Negative	20/245.0706/1.76/1/NEG	8990000	8300000	6550000	14800000	7240000	5300000	10000000	7450000	12100000	12500000	13700000	8000000	5010000	5380000	12800000	12800000	6170000	10300000	2530000	13600000	6480000	6460000	6520000	5310000	2230000	6550000	6050000	3750000	3200000	0	2450000	2460000	8830000	3320000	6000000	730000	2100000	0	2600000	2450000	2630000
21	123.079	22.06	Positive	21/123.0795/22.06/24/POS	149000000	63000	311000000	241000000	89000	254000000	206000000	251000000	236000000	284000000	231000000	263000000	112000	242000000	213000000	263000000	254000000	253000000	289000000	266000000	165000	278000000	141000	263000000	316000000	403000000	176000	240000000	233000000	121000	246000000	282000000	343000000	297000000	134000	239000000	287000000	0	0	265000000	186000
21	123.079	22.08	Positive	21/123.0795/22.08/21/POS	149000000	63000	311000000	241000000	134000	254000000	272000000	251000000	236000000	284000000	231000000	263000000	102000	286000000	213000000	263000000	254000000	310000000	289000000	266000000	165000	278000000	141000	263000000	316000000	403000000	176000	240000000	233000000	121000	246000000	294000000	343000000	297000000	134000	239000000	287000000	102000	96400	270000000	186000
21	141.958	22.86	Positive	21/141.9585/22.86/30/POS	83400000	462000	52900000	46800000	572000	43600000	65800000	66700000	52400000	54700000	58900000	67700000	596000	66200000	60200000	57800000	65500000	54600000	74000000	67100000	0	62600000	0	59400000	68300000	59700000	0	68500000	66200000	902000	55000000	55400000	60100000	63300000	0	49000000	63800000	533000	840000	54100000	0
21	125.091	22.36	Positive	21/125.0905/22.36/24/POS	25200000	197000	26300000	27200000	423000	26500000	28400000	27600000	34400000	27900000	27500000	27600000	1240000	26900000	28200000	30300000	30700000	34400000	34100000	29800000	456000	29600000	86600	43700000	37700000	28800000	0	30500000	36700000	1130000	30000000	29900000	32100000	30700000	668000	34000000	35300000	5220000	2620000	38800000	225000
21	125.089	22.54	Positive	21/125.089/22.54/8/POS	25200000	3180000	26300000	26700000	4320000	26200000	24600000	25400000	33900000	27500000	27500000	27400000	4400000	26800000	28200000	28500000	30700000	34400000	33100000	29800000	5800000	28600000	5660000	43700000	32400000	28300000	5730000	27800000	36700000	6230000	26600000	29900000	32100000	29300000	5350000	34000000	35300000	5440000	5340000	30700000	5540000
21	108.518	22.85	Positive	21/108.5178/22.85/30/POS	22600000	710000	16200000	12900000	2090000	14800000	17700000	17900000	25000000	13200000	16200000	24800000	2120000	14000000	18600000	18900000	16200000	16600000	22300000	14900000	1600000	22200000	2440000	21200000	17400000	24100000	2340000	16700000	14900000	2460000	27200000	20800000	12400000	15900000	1850000	19100000	23600000	1690000	1580000	16000000	2070000
21	139.074	22.39	Positive	21/139.0742/22.39/27/POS	16400000	89300	15000000	17300000	285000	16700000	13500000	17000000	18500000	22800000	17500000	17900000	149000	21800000	15100000	23100000	23300000	19800000	15600000	17600000	262000	19400000	130000	18700000	20000000	25500000	171000	18200000	23300000	331000	19600000	23900000	25200000	20500000	115000	21000000	26700000	357000	286000	23100000	367000
21	139.074	22.47	Positive	21/139.0741/22.47/17/POS	16400000	89300	24500000	17300000	285000	16700000	16700000	17700000	18500000	22800000	17500000	17900000	149000	22600000	15100000	23100000	23300000	20400000	15600000	17600000	262000	19400000	130000	18700000	20000000	25500000	111000	18200000	23300000	331000	19600000	23900000	25200000	20500000	238000	21000000	26700000	357000	286000	27300000	367000
21	140.082	22.35	Positive	21/140.0822/22.35/3/POS	14400000	962000	12500000	15200000	1040000	14600000	12300000	15300000	12800000	17800000	16000000	15600000	1020000	14800000	14900000	17200000	18700000	15900000	15600000	15800000	1590000	15100000	1810000	17300000	19400000	17900000	1200000	15100000	19500000	1480000	19500000	20600000	19000000	17100000	2040000	17100000	25000000	1150000	1440000	18700000	1650000
21	99.0558	22.4	Positive	21/99.0558/22.4/43/POS	13000000	75400	15400000	15200000	103000	13700000	12900000	14600000	14600000	16100000	13400000	15200000	138000	17700000	12200000	17400000	15600000	17000000	15600000	13300000	103000	15200000	316000	13800000	13700000	15700000	172000	12100000	13600000	125000	12400000	16000000	17300000	16300000	0	12900000	17200000	181000	116000	13500000	304000
21	141.114	21.78	Positive	21/141.1136/21.78/32/POS	8680000	300000	23700000	23100000	745000	48500000	18600000	41700000	37300000	15800000	38900000	15600000	783000	33000000	36600000	21200000	30900000	37400000	20800000	40000000	690000	20100000	212000	47500000	36700000	17700000	572000	33500000	29500000	350000	46300000	54200000	39100000	41800000	506000	31100000	29300000	133000	641000	39600000	394000
21	100.063	22.41	Positive	21/100.0634/22.41/29/POS	6390000	613000	9760000	7520000	605000	7890000	10000000	7220000	9150000	8440000	7860000	7280000	698000	7200000	8050000	10600000	8930000	9810000	7380000	11600000	636000	8420000	884000	13000000	8910000	9610000	600000	7210000	8220000	633000	7360000	7220000	8360000	7420000	954000	7350000	8140000	600000	758000	7100000	870000
21	125.084	22.5	Positive	21/125.0842/22.5/23/POS	3950000	137000	4490000	4160000	136000	4390000	4140000	4480000	5890000	4830000	4670000	4770000	259000	4680000	4610000	5120000	5080000	5960000	5500000	4950000	158000	5030000	331000	7440000	6080000	5240000	148000	4800000	6070000	149000	4540000	5040000	5520000	5590000	267000	5320000	6440000	161000	232000	5910000	269000
21	125.084	22.47	Positive	21/125.0842/22.47/2/POS	3950000	137000	4490000	4020000	136000	4390000	4140000	4480000	5670000	4830000	4670000	4510000	259000	4680000	4500000	5120000	5080000	5960000	5430000	4670000	158000	5030000	237000	7440000	6080000	5240000	148000	4570000	6070000	149000	4540000	5040000	5520000	4910000	267000	5310000	6440000	161000	232000	5910000	140000
21	158.003	23.15	Positive	21/158.003/23.15/42/POS	3940000	0	4990000	4200000	0	4430000	3700000	4190000	3160000	3840000	3970000	4340000	0	4230000	4130000	4660000	4140000	3990000	3960000	4470000	113000	3940000	78600	4240000	3970000	4260000	0	3650000	3690000	92900	3910000	3860000	4530000	4970000	0	3790000	3970000	0	0	4250000	95700
21	111.519	22.85	Positive	21/111.5192/22.85/26/POS	3210000	0	4620000	3920000	263000	2880000	4020000	3720000	2850000	3670000	3360000	4080000	151000	4110000	3680000	3190000	2880000	2610000	5010000	3070000	414000	4940000	0	4760000	2880000	4110000	0	3020000	3530000	102000	4250000	4410000	3860000	3580000	192000	3350000	3510000	434000	185000	2520000	0
21	161.97	22.84	Positive	21/161.97/22.84/35/POS	2440000	205000	3110000	2710000	567000	4790000	2460000	3020000	3870000	1270000	3980000	3340000	541000	5190000	6590000	2880000	4910000	1740000	4090000	6420000	0	4310000	0	4010000	6130000	3630000	0	4540000	4320000	562000	5160000	6070000	4440000	4060000	628000	7180000	4470000	692000	503000	6430000	0
21	99.01	22.86	Positive	21/99.01/22.86/23/POS	1590000	98700	5940000	6240000	179000	6340000	5570000	5510000	7120000	8670000	9250000	9040000	0	6790000	6030000	2930000	6580000	6610000	9060000	9030000	0	10100000	0	6040000	7100000	10300000	0	8390000	7100000	289000	6400000	6100000	8060000	5640000	0	6420000	9420000	138000	217000	5690000	621000
21	110.519	22.86	Positive	21/110.5189/22.86/23/POS	1400000	932000	2000000	1670000	675000	2370000	2540000	2020000	2480000	2560000	2310000	2640000	1120000	2760000	2070000	2660000	2410000	2200000	2270000	2170000	1630000	4390000	1240000	2690000	1240000	3340000	814000	2780000	3420000	826000	3420000	2830000	3250000	2320000	695000	2480000	2260000	1210000	701000	2660000	1290000
21	140.077	22.47	Positive	21/140.0774/22.47/35/POS	1210000	223000	886000	1270000	238000	1220000	1030000	1440000	1000000	1230000	1260000	1450000	274000	1610000	1190000	1520000	1500000	1470000	1430000	1220000	383000	1390000	360000	1290000	1410000	1550000	310000	1400000	1520000	389000	1140000	1870000	1700000	1550000	470000	1040000	2110000	333000	383000	1800000	392000
21	140.077	22.42	Positive	21/140.0774/22.42/2/POS	1210000	216000	886000	1270000	269000	1220000	986000	1050000	912000	1230000	1260000	1330000	241000	1280000	1190000	1520000	1500000	1340000	1430000	1220000	383000	1270000	360000	1290000	1340000	1550000	310000	1400000	1520000	389000	1140000	1750000	1700000	1220000	470000	1040000	2110000	333000	362000	1800000	378000
21	202.995	22.85	Positive	21/202.9951/22.85/33/POS	1190000	0	1510000	1730000	176000	1350000	1860000	2190000	2460000	1350000	1570000	1340000	0	1490000	1580000	1060000	1650000	1100000	2200000	1710000	0	2450000	420000	2140000	1540000	1790000	0	2680000	2180000	245000	1590000	1480000	1600000	2060000	229000	2960000	1680000	219000	214000	1680000	267000
21	199.996	22.86	Positive	21/199.9957/22.86/23/POS	1150000	487000	1880000	2580000	942000	2070000	2630000	2720000	3630000	3490000	2460000	2560000	828000	2780000	2660000	2250000	2960000	1710000	3770000	3140000	641000	4510000	821000	3020000	3270000	3280000	821000	4960000	4060000	687000	3120000	2740000	2530000	2560000	1370000	4510000	2840000	743000	1050000	2390000	646000
21	164.101	22.43	Positive	21/164.1013/22.43/27/POS	898000	162000	913000	804000	190000	1000000	878000	917000	862000	925000	960000	1490000	96800	1050000	915000	1010000	1210000	908000	983000	757000	115000	1050000	155000	1070000	1030000	1040000	127000	1060000	1370000	138000	794000	1110000	945000	956000	127000	948000	1330000	123000	117000	1440000	189000
21	164.101	22.42	Positive	21/164.1013/22.42/2/POS	898000	70000	908000	804000	190000	1000000	645000	895000	862000	925000	960000	1490000	96800	1050000	915000	1010000	1040000	908000	983000	757000	88700	931000	115000	1070000	1030000	1040000	127000	1060000	1370000	138000	794000	1110000	945000	956000	127000	948000	1330000	123000	117000	1440000	150000
21	141.085	22.47	Positive	21/141.0853/22.47/28/POS	883000	68100	1060000	1050000	163000	939000	1060000	1010000	961000	1120000	1130000	1090000	117000	1110000	1120000	1160000	1210000	1590000	980000	1140000	165000	1080000	150000	1120000	1190000	1170000	158000	1310000	1330000	171000	1180000	1360000	1130000	1250000	138000	1120000	1850000	159000	267000	1570000	349000
21	141.085	22.39	Positive	21/141.0853/22.39/16/POS	883000	68100	851000	1050000	163000	939000	1010000	1010000	961000	1120000	1130000	1070000	117000	1070000	1120000	1160000	1210000	1590000	980000	1140000	165000	1080000	150000	1120000	1190000	1170000	139000	1090000	1330000	148000	1180000	1360000	1130000	1230000	122000	1120000	1850000	142000	267000	1250000	349000
21	141.085	22.24	Positive	21/141.0853/22.24/1/POS	883000	68100	763000	1050000	90700	939000	795000	1010000	797000	887000	1130000	802000	110000	827000	881000	892000	965000	1590000	980000	981000	139000	974000	150000	1110000	1190000	1170000	107000	1040000	1000000	143000	1180000	1360000	1130000	1230000	121000	1080000	1850000	142000	267000	1130000	349000
21	663.454	22.45	Positive	21/663.4536/22.45/20/POS	619000	0	629000	583000	115000	338000	800000	3480000	3070000	3000000	3300000	3390000	0	3770000	3540000	4270000	3770000	2960000	3420000	4160000	134000	3170000	0	2840000	2740000	3850000	137000	2760000	2510000	0	2800000	2750000	3070000	3630000	0	3460000	3260000	0	0	3660000	173000
21	663.453	22.38	Positive	21/663.4533/22.38/24/POS	619000	0	629000	583000	115000	338000	800000	3480000	3070000	3000000	3300000	3390000	82400	3770000	2930000	4270000	3770000	2960000	3420000	4160000	134000	3170000	0	2840000	2740000	3850000	137000	2760000	2510000	0	2800000	2750000	3070000	3630000	143000	3460000	3260000	150000	0	3660000	173000
21	90.0074	22.87	Positive	21/90.0074/22.87/34/POS	516000	0	321000	1040000	154000	401000	964000	679000	464000	638000	670000	543000	120000	841000	651000	615000	583000	745000	619000	593000	205000	518000	0	794000	534000	812000	0	785000	680000	0	558000	960000	1210000	396000	0	491000	327000	0	0	409000	152000
21	157.08	22.49	Positive	21/157.0802/22.49/20/POS	479000	0	563000	386000	0	580000	651000	539000	691000	749000	446000	483000	116000	455000	456000	554000	597000	570000	501000	514000	0	686000	0	611000	520000	621000	0	699000	707000	159000	599000	705000	714000	556000	0	793000	834000	325000	162000	1040000	0
21	137.095	22.46	Positive	21/137.0949/22.46/43/POS	323000	0	416000	318000	0	406000	325000	376000	476000	340000	411000	444000	0	419000	407000	545000	496000	470000	352000	510000	101000	447000	0	451000	523000	454000	0	393000	394000	0	493000	624000	453000	592000	0	448000	531000	0	95600	511000	112000
21	540.447	22.35	Positive	21/540.447/22.35/41/POS	225000	89900	629000	527000	109000	743000	559000	467000	452000	366000	541000	422000	71800	425000	492000	479000	479000	529000	636000	573000	0	496000	0	520000	453000	655000	0	668000	567000	0	468000	493000	523000	593000	152000	648000	548000	188000	152000	581000	212000
21	108.069	22.4	Positive	21/108.0686/22.4/42/POS	218000	40800	496000	470000	102000	445000	438000	386000	379000	417000	552000	448000	113000	445000	583000	450000	484000	410000	407000	462000	110000	411000	109000	432000	459000	579000	111000	517000	457000	110000	426000	613000	537000	605000	118000	513000	561000	98400	128000	582000	110000
21	96.0687	22.44	Positive	21/96.0687/22.44/26/POS	215000	69100	374000	336000	97200	391000	397000	428000	426000	435000	382000	425000	117000	407000	434000	537000	596000	386000	542000	394000	108000	386000	276000	473000	413000	461000	123000	561000	482000	133000	460000	531000	482000	551000	136000	559000	625000	120000	124000	509000	139000
21	96.0687	22.61	Positive	21/96.0687/22.61/18/POS	215000	69100	374000	336000	97200	391000	408000	428000	456000	435000	392000	430000	114000	417000	411000	496000	596000	386000	322000	380000	108000	386000	97700	473000	413000	461000	123000	561000	482000	133000	410000	510000	482000	551000	136000	559000	625000	101000	124000	472000	139000
21	180.096	22.51	Positive	21/180.0963/22.51/27/POS	178000	0	180000	211000	0	220000	252000	374000	253000	267000	288000	293000	0	299000	217000	341000	393000	225000	306000	269000	0	289000	0	400000	196000	317000	93800	309000	316000	94400	336000	348000	333000	432000	0	171000	457000	90100	0	317000	0
21	158.058	22.48	Positive	21/158.0577/22.48/18/POS	34400	0	70700	140000	0	136000	143000	226000	340000	299000	153000	304000	0	280000	291000	313000	159000	302000	460000	235000	0	322000	92800	521000	493000	397000	0	447000	413000	0	396000	450000	518000	360000	126000	439000	578000	0	81000	402000	129000
22	437.194	17.21	Positive	22/437.1936/17.21/51/POS	139000000	0	20100000	14200000	22800000	23200000	23000000	29100000	15300000	5130000	30600000	32600000	34900000	2370000	23700000	33300000	29600000	26600000	33100000	24800000	28500000	30700000	0	32000000	28500000	34700000	27000000	27800000	37300000	1800000	37900000	31800000	37200000	34700000	27300000	29800000	37200000	0	33500000	31700000	2010000
22	409.175	17	Positive	22/409.1751/17/20/POS	37500000	0	4480000	2060000	101000	6370000	0	5660000	1330000	0	8910000	9720000	10000000	0	4140000	9320000	9370000	4980000	8850000	5140000	5730000	12500000	0	4860000	6870000	10900000	6470000	4490000	11000000	0	13700000	8590000	17300000	13400000	7450000	5530000	15200000	0	10300000	12300000	0
22	409.176	16.96	Positive	22/409.1757/16.96/35/POS	37500000	7690000	4480000	2060000	108000	6370000	245000	5660000	1330000	8370000	8910000	10500000	10000000	4590000	4160000	9320000	9370000	4980000	8850000	5140000	5730000	12500000	1800000	4860000	6870000	10900000	6470000	4490000	11000000	898000	13700000	8590000	17300000	13400000	7450000	5530000	15200000	4260000	10300000	12300000	6040000
22	438.197	17.21	Positive	22/438.197/17.21/49/POS	37200000	0	5180000	3460000	6240000	6560000	6320000	7050000	4370000	1580000	7450000	8170000	9150000	146000	6090000	8350000	8200000	6940000	8070000	6380000	7280000	8170000	0	8720000	7400000	9410000	6920000	7240000	9890000	469000	10200000	8780000	9430000	9580000	7390000	7830000	9770000	0	8850000	8230000	0
22	410.179	16.95	Positive	22/410.1788/16.95/36/POS	7560000	1870000	1090000	479000	0	1230000	220000	1460000	161000	2050000	1990000	2510000	2080000	1290000	1040000	2190000	1850000	1180000	1870000	1040000	1160000	2350000	505000	1280000	1750000	2240000	1180000	888000	2160000	296000	3150000	2080000	3510000	2970000	1460000	1550000	3210000	1030000	2290000	2390000	1470000
22	439.2	17.19	Positive	22/439.1998/17.19/51/POS	6040000	0	908000	730000	931000	956000	1210000	1350000	682000	291000	1350000	1440000	1450000	0	1280000	1530000	1340000	1110000	1840000	1060000	1340000	1460000	0	1260000	1270000	1500000	1260000	1070000	1550000	0	1880000	1380000	1470000	1550000	1190000	1530000	1610000	0	1650000	1440000	0
22	383.259	17.52	Positive	22/383.2588/17.52/41/POS	2170000	54600	615000	636000	892000	875000	1140000	1040000	998000	662000	1170000	1050000	1050000	698000	894000	984000	830000	881000	1170000	945000	914000	1120000	0	1120000	1010000	1180000	921000	895000	1320000	126000	1240000	1130000	1160000	1240000	1080000	880000	1250000	0	1050000	1070000	431000
23	420.251	16.83	Negative	23/420.2506/16.83/39/NEG	137000000	121000000	120000000	78100000	67700	453000	57600	288000	58800000	123000000	123000000	147000000	121000000	126000000	94800000	123000000	108000000	79100000	70600000	101000000	70300000	100000000	126000000	72300000	90500000	93600000	64900000	59600000	72500000	66400000	78400000	107000000	78700000	76500000	74500000	58300000	67100000	46800000	83200000	100000000	122000000
23	421.254	16.83	Negative	23/421.2542/16.83/40/NEG	32500000	28900000	27800000	18900000	0	0	0	0	13300000	29900000	30400000	37600000	28900000	29200000	22800000	31700000	25500000	17600000	16600000	23900000	16100000	23700000	29300000	16500000	20500000	20900000	14400000	13900000	16900000	17000000	18300000	24100000	19300000	19300000	17500000	12800000	15000000	11200000	20700000	23800000	30400000
23	374.245	16.83	Negative	23/374.2449/16.83/39/NEG	16200000	14300000	15600000	9910000	0	56200	0	49900	7300000	15100000	15400000	18800000	14200000	15600000	11300000	15700000	12700000	8340000	8220000	10900000	7530000	10400000	13400000	7140000	9800000	9440000	7260000	6130000	7590000	6790000	8300000	11100000	7980000	9220000	7180000	5480000	6820000	5550000	7790000	8880000	11100000
23	422.257	16.83	Negative	23/422.257/16.83/24/NEG	4630000	3800000	4010000	2990000	0	0	0	0	1890000	4210000	4100000	5050000	4140000	3770000	3380000	4190000	3540000	2660000	2470000	3560000	2330000	3970000	4340000	2820000	2880000	2850000	2190000	2340000	2250000	2290000	2360000	4590000	2260000	2540000	2970000	1460000	2440000	1520000	2710000	3440000	4080000
23	375.248	16.83	Negative	23/375.2484/16.83/28/NEG	3760000	3300000	3520000	2620000	0	0	0	0	1620000	3320000	3420000	3910000	3350000	3000000	2430000	3430000	2650000	2150000	1880000	2420000	1910000	2470000	3430000	1610000	2050000	2200000	1520000	1290000	1560000	1860000	1770000	2490000	1760000	1990000	2010000	1250000	1440000	1180000	1730000	2150000	2430000
23	375.248	16.84	Negative	23/375.2485/16.84/2/NEG	2780000	3030000	3520000	2620000	0	0	0	0	1620000	3320000	3420000	3910000	3350000	3000000	2430000	2980000	2650000	2150000	1880000	2420000	1910000	2360000	3430000	1610000	2050000	2200000	1040000	497000	1560000	1420000	1770000	2490000	1760000	1990000	2010000	1250000	1440000	1180000	1730000	2150000	1970000
23	410.222	16.84	Negative	23/410.2217/16.84/17/NEG	1540000	2590000	2910000	2600000	0	0	0	0	2110000	2540000	2390000	3000000	2660000	2400000	1990000	2920000	1840000	1910000	1420000	2000000	1540000	1890000	1970000	1600000	1590000	1400000	1290000	1420000	985000	1430000	1090000	1020000	1590000	1040000	1120000	964000	1090000	989000	1490000	1130000	1690000
23	412.219	16.84	Negative	23/412.2189/16.84/14/NEG	481000	870000	1010000	802000	0	0	0	0	761000	811000	822000	768000	810000	762000	575000	897000	689000	479000	468000	578000	463000	503000	775000	521000	549000	337000	236000	494000	352000	474000	417000	396000	482000	306000	289000	266000	274000	233000	289000	289000	239000
24	311.169	18.07	Negative	24/311.1688/18.07/31/NEG	135000000	210000000	190000000	227000000	122000000	159000000	110000000	349000000	228000000	248000000	280000000	118000000	88900000	133000000	147000000	204000000	95800000	111000000	52000000	476000000	43100000	130000000	313000000	83000000	40200000	38200000	81900000	50000000	26200000	21000000	12600000	40800000	259000000	33600000	44000000	18800000	9100000	19000000	19800000	16200000	31700000
24	325.184	18.85	Negative	24/325.1844/18.85/25/NEG	88600000	129000000	116000000	128000000	73300000	95300000	84400000	231000000	135000000	163000000	182000000	66300000	53400000	78400000	73700000	98800000	54100000	61900000	23200000	249000000	25600000	60000000	163000000	46600000	19900000	24500000	31700000	30600000	11000000	10900000	8440000	20500000	113000000	16000000	19200000	10800000	5300000	9070000	13500000	12700000	14900000
24	297.153	17.29	Negative	24/297.1529/17.29/30/NEG	63700000	90800000	82100000	77300000	48300000	76600000	50000000	146000000	90600000	119000000	144000000	64200000	45200000	61800000	68000000	97600000	53100000	56100000	21700000	241000000	22000000	52700000	149000000	29500000	17500000	21000000	35400000	23400000	12600000	11900000	6420000	20900000	129000000	13100000	18300000	8610000	6530000	9780000	14700000	9270000	11700000
24	312.172	18.07	Negative	24/312.1722/18.07/25/NEG	25500000	41000000	36600000	43000000	23100000	30600000	20100000	67800000	42100000	46500000	53300000	21600000	16500000	25700000	28300000	39100000	18400000	21500000	9840000	90300000	8030000	25400000	58600000	15300000	7020000	7300000	15300000	9130000	5010000	3670000	2630000	6920000	50200000	6480000	7870000	3180000	1730000	2860000	3620000	3060000	5530000
24	326.188	18.8	Negative	24/326.1878/18.8/22/NEG	17500000	25200000	23100000	25400000	14400000	19100000	17000000	46800000	26900000	32900000	36600000	15700000	10700000	15600000	16200000	20100000	10300000	12300000	4490000	47800000	4990000	11900000	31200000	9170000	3500000	4860000	6200000	5780000	2230000	2070000	1800000	3920000	23000000	3180000	3670000	2230000	1130000	1670000	2590000	2550000	2940000
24	298.156	17.29	Negative	24/298.1564/17.29/21/NEG	11000000	15600000	14300000	13900000	8430000	13100000	9130000	26300000	16500000	21400000	25900000	11000000	7660000	10500000	11500000	16500000	9740000	9440000	3560000	41300000	4050000	9510000	25800000	5050000	3240000	3550000	5380000	4120000	2380000	1920000	1080000	3380000	22600000	2310000	3530000	1510000	1120000	1650000	2240000	1580000	2050000
24	313.165	18.04	Negative	24/313.1648/18.04/19/NEG	5810000	9650000	8580000	9390000	5110000	7090000	4570000	15300000	10600000	10700000	11900000	5100000	3860000	5540000	6090000	9190000	4040000	4650000	1890000	19500000	1770000	5560000	13500000	3520000	1890000	1570000	3240000	1810000	953000	903000	580000	1790000	11700000	1420000	1780000	616000	392000	842000	843000	662000	1270000
24	327.18	18.79	Negative	24/327.1803/18.79/23/NEG	3790000	5260000	5080000	5260000	2960000	4090000	3630000	9990000	6040000	6930000	7990000	3300000	2210000	3150000	3410000	4350000	2320000	2520000	974000	10400000	1250000	2520000	7350000	2160000	782000	1280000	1280000	1370000	482000	494000	366000	869000	4630000	965000	763000	555000	357000	406000	598000	466000	635000
24	299.149	17.28	Negative	24/299.1491/17.28/18/NEG	2690000	3670000	3250000	3490000	2000000	3210000	2080000	6420000	3770000	5360000	6150000	2520000	1850000	2800000	3000000	4010000	2130000	2450000	939000	10300000	1110000	2310000	6030000	1160000	685000	671000	1400000	823000	522000	598000	255000	905000	4740000	531000	835000	318000	451000	647000	806000	425000	700000
24	313.175	18.01	Negative	24/313.1747/18.01/17/NEG	2460000	4020000	3350000	4080000	2130000	3120000	1910000	6250000	4090000	4400000	4910000	1870000	1590000	2210000	2680000	3670000	1520000	1780000	922000	8270000	747000	2280000	5500000	1380000	669000	677000	1870000	845000	333000	310000	356000	674000	4820000	605000	491000	336000	163000	291000	334000	360000	536000
24	327.19	18.78	Negative	24/327.1905/18.78/22/NEG	1640000	2510000	2400000	2610000	1420000	1990000	1630000	4900000	2840000	3250000	3470000	1600000	1140000	1660000	1620000	2010000	1140000	1340000	484000	4880000	615000	1250000	3330000	917000	442000	446000	663000	540000	217000	300000	273000	412000	2510000	274000	380000	226000	96300	165000	315000	194000	296000
24	379.156	17.97	Negative	24/379.1565/17.97/18/NEG	1570000	2700000	2620000	3480000	1800000	2120000	1570000	2520000	1850000	2670000	3390000	1270000	1280000	1430000	1290000	2450000	852000	1190000	551000	3370000	522000	1190000	3030000	910000	434000	500000	578000	434000	201000	271000	128000	654000	2610000	578000	429000	129000	137000	154000	413000	375000	477000
24	393.172	18.77	Negative	24/393.1723/18.77/23/NEG	1560000	2030000	2020000	2300000	1260000	1890000	1740000	1900000	1420000	2590000	2730000	1470000	988000	1450000	1280000	1610000	1010000	1030000	392000	2710000	434000	1190000	1820000	905000	362000	463000	661000	471000	200000	226000	220000	611000	1760000	423000	326000	162000	122000	308000	238000	291000	300000
24	314.168	18	Negative	24/314.1681/18/17/NEG	1060000	1690000	1510000	1970000	865000	1240000	984000	2750000	1870000	1960000	2260000	842000	669000	993000	1160000	1600000	843000	829000	398000	3750000	393000	1110000	2290000	656000	434000	393000	708000	425000	152000	176000	94700	442000	1740000	173000	256000	176000	83200	116000	194000	115000	324000
24	863.484	17.67	Negative	24/863.4836/17.67/16/NEG	1060000	1900000	1800000	2590000	996000	1540000	1270000	1500000	1670000	1690000	2640000	1230000	740000	786000	1650000	871000	807000	884000	331000	2760000	325000	1020000	1460000	478000	181000	151000	254000	269000	133000	54000	38100	163000	337000	89800	491000	129000	48700	82900	85500	80400	75000
24	365.141	17.29	Negative	24/365.1406/17.29/24/NEG	1050000	1270000	1180000	864000	743000	1200000	619000	2040000	844000	1840000	2250000	1010000	781000	864000	959000	1600000	1010000	823000	309000	2290000	244000	531000	1640000	254000	246000	201000	231000	181000	89300	204000	75200	307000	1720000	197000	106000	42600	74500	74900	316000	130000	269000
24	387.179	18.04	Negative	24/387.1787/18.04/19/NEG	986000	2060000	1890000	3640000	1660000	1610000	1270000	3520000	3740000	3580000	4310000	1750000	1210000	1820000	2030000	2810000	1210000	1700000	889000	7730000	652000	1800000	3610000	1100000	642000	601000	1150000	820000	463000	321000	152000	536000	2740000	613000	751000	197000	107000	148000	200000	274000	244000
24	299.159	17.29	Negative	24/299.1589/17.29/20/NEG	978000	1460000	1380000	1320000	700000	1210000	802000	2250000	1420000	1770000	2190000	1030000	701000	872000	1070000	1370000	730000	844000	308000	3760000	256000	765000	2310000	452000	269000	219000	522000	356000	139000	172000	92100	333000	2290000	211000	197000	104000	93500	126000	170000	122000	144000
24	807.458	17.12	Negative	24/807.4581/17.12/24/NEG	789000	1490000	1370000	1700000	936000	904000	1160000	881000	1620000	1300000	1230000	567000	401000	687000	844000	705000	485000	739000	397000	2770000	422000	731000	1470000	669000	148000	231000	599000	762000	186000	114000	52500	295000	710000	124000	350000	162000	49600	87900	162000	86700	105000
24	401.194	18.56	Negative	24/401.1943/18.56/21/NEG	742000	1550000	1210000	1730000	734000	1020000	1180000	2800000	1920000	2200000	2200000	1050000	703000	1110000	1340000	1430000	600000	785000	330000	3570000	454000	827000	1790000	682000	289000	403000	498000	550000	116000	189000	110000	301000	1020000	248000	253000	128000	123000	130000	129000	139000	207000
24	328.184	18.79	Negative	24/328.1838/18.79/21/NEG	696000	1050000	883000	1070000	583000	821000	678000	1860000	1200000	1340000	1490000	612000	490000	617000	722000	827000	471000	500000	213000	2110000	236000	496000	1210000	383000	123000	177000	301000	364000	79400	98300	52400	120000	908000	192000	158000	77400	39000	69000	85800	100000	112000
24	864.487	17.67	Negative	24/864.4873/17.67/16/NEG	546000	1080000	1020000	1190000	475000	689000	621000	653000	881000	756000	1090000	593000	358000	500000	773000	506000	366000	429000	201000	1410000	133000	480000	739000	152000	54300	46100	87700	129000	107000	21000	18000	80700	590000	50100	88800	76500	23900	41800	35700	46400	143000
24	300.153	17.27	Negative	24/300.1526/17.27/18/NEG	502000	648000	560000	677000	356000	623000	365000	1210000	703000	950000	1040000	464000	424000	449000	523000	647000	370000	457000	205000	1960000	123000	374000	1130000	206000	114000	148000	387000	173000	71300	48400	45300	239000	1060000	95400	87100	44300	27800	157000	152000	74900	172000
24	373.163	17.27	Negative	24/373.1628/17.27/17/NEG	502000	1080000	1090000	1030000	546000	791000	548000	1830000	1580000	1900000	2120000	849000	635000	1030000	1100000	1360000	777000	708000	422000	3070000	282000	683000	2010000	339000	305000	191000	575000	486000	287000	116000	51700	262000	1550000	125000	169000	126000	37200	154000	141000	80900	110000
24	849.468	17.33	Negative	24/849.4682/17.33/17/NEG	482000	616000	457000	429000	306000	488000	380000	980000	715000	985000	976000	729000	349000	574000	574000	417000	309000	354000	202000	949000	150000	326000	305000	118000	91100	81000	430000	81600	61500	61400	30700	60400	217000	51300	60800	59300	36500	27400	50000	45300	44100
24	323.169	17.76	Negative	24/323.169/17.76/24/NEG	465000	642000	489000	575000	333000	447000	333000	1090000	586000	916000	1020000	438000	289000	400000	544000	610000	336000	350000	185000	1300000	270000	476000	999000	310000	116000	140000	325000	131000	108000	71800	48000	130000	690000	81700	92400	113000	28400	90000	60800	58300	149000
24	323.169	17.71	Negative	24/323.169/17.71/2/NEG	465000	642000	455000	462000	333000	447000	333000	1090000	586000	916000	1020000	422000	289000	340000	544000	610000	336000	350000	185000	1140000	270000	476000	774000	310000	96300	129000	325000	131000	108000	56200	31900	81700	690000	81700	92400	113000	28400	90000	60800	54200	149000
24	183.01	18	Negative	24/183.01/18/12/NEG	420000	659000	534000	670000	359000	553000	321000	1010000	685000	784000	916000	367000	265000	528000	433000	570000	267000	335000	188000	1490000	134000	349000	869000	345000	91300	112000	172000	217000	50700	57100	30900	187000	549000	82500	89300	118000	30200	49700	107000	43000	64700
24	851.509	18.05	Negative	24/851.5093/18.05/15/NEG	300000	286000	369000	349000	249000	261000	255000	250000	283000	346000	377000	201000	181000	372000	307000	279000	227000	221000	161000	288000	64600	246000	214000	72300	93100	48500	170000	18800	27300	18900	13600	47200	378000	24600	39000	32000	14800	26500	19900	12000	31800
24	850.472	17.33	Negative	24/850.4721/17.33/18/NEG	275000	299000	292000	262000	142000	213000	179000	563000	347000	387000	452000	316000	181000	256000	257000	150000	99200	239000	97200	482000	47500	126000	162000	55200	48000	21500	0	44200	0	0	0	160000	44500	22100	34800	31000	0	17400	19300	23000	18200
24	821.474	17.81	Negative	24/821.4738/17.81/1/NEG	226000	406000	262000	616000	208000	387000	362000	281000	274000	253000	244000	153000	153000	213000	219000	161000	153000	230000	75100	455000	93400	222000	295000	179000	48100	55600	173000	113000	53300	41100	25100	53300	127000	54700	126000	49700	25900	29200	41300	12400	15500
24	388.182	17.96	Negative	24/388.1821/17.96/17/NEG	211000	355000	367000	769000	287000	360000	267000	705000	852000	702000	820000	317000	318000	467000	408000	741000	265000	251000	101000	1680000	152000	342000	794000	279000	102000	78900	162000	98600	40600	78800	26100	60100	634000	66100	64300	41200	22600	28300	48900	27400	42900
24	865.487	17.65	Negative	24/865.4873/17.65/16/NEG	190000	321000	311000	410000	164000	320000	243000	291000	363000	345000	382000	192000	94300	164000	242000	200000	138000	171000	21800	482000	0	142000	234000	73900	21600	9290	23200	34000	7390	4670	0	30000	60300	14400	30900	0	0	18000	12600	12200	12000
24	388.182	17.89	Negative	24/388.1821/17.89/4/NEG	177000	355000	367000	769000	287000	346000	219000	705000	852000	702000	820000	317000	318000	375000	364000	450000	217000	217000	101000	1680000	83000	342000	794000	279000	102000	55900	123000	98600	40400	78800	22600	44400	634000	66100	51700	41200	21700	28300	37100	27400	42900
24	461.16	18.71	Negative	24/461.1598/18.71/20/NEG	166000	214000	220000	295000	154000	200000	208000	205000	149000	239000	274000	166000	135000	151000	134000	161000	109000	95300	34700	255000	44200	91500	152000	97600	35500	55500	107000	59400	28500	18100	16000	28900	205000	31700	36300	20200	20800	39700	22400	25200	33900
25	182.983	2.02	Positive	25/182.9829/2.02/55/POS	135000000	145000000	108000000	150000000	128000000	121000000	135000000	112000000	156000000	110000000	100000000	82200000	121000000	118000000	152000000	112000000	122000000	155000000	151000000	130000000	141000000	119000000	143000000	145000000	119000000	85500000	117000000	123000000	117000000	112000000	95500000	111000000	82500000	90200000	119000000	119000000	120000000	115000000	91100000	112000000	122000000
25	119.039	2.01	Positive	25/119.0389/2.01/58/POS	110000000	147000000	89200000	151000000	97900000	84100000	131000000	77200000	157000000	83400000	63800000	55000000	86900000	88600000	119000000	64700000	78400000	131000000	136000000	92200000	131000000	99400000	86900000	140000000	105000000	65700000	105000000	123000000	102000000	105000000	65800000	87600000	29000000	52800000	102000000	126000000	111000000	103000000	60100000	81700000	81100000
25	184.979	2.02	Positive	25/184.9787/2.02/54/POS	19000000	21600000	14900000	19900000	17000000	16300000	19400000	16600000	21700000	15200000	15500000	12800000	17400000	16800000	22500000	15900000	17000000	21800000	21300000	18500000	18300000	20100000	19800000	22700000	16500000	13200000	15600000	18400000	16200000	15200000	13400000	16500000	10900000	13600000	16600000	16900000	16100000	17100000	12900000	15900000	16500000
25	107.981	2.03	Positive	25/107.9814/2.03/57/POS	2320000	1990000	1380000	2690000	2220000	1950000	2050000	1420000	2360000	1590000	1140000	394000	1520000	1850000	2020000	1390000	1660000	1800000	2210000	1760000	1790000	1940000	1770000	1930000	1670000	1490000	1240000	1860000	1600000	1290000	1220000	1160000	974000	1180000	1650000	1560000	1760000	1280000	1370000	1350000	1420000
25	106.974	2.02	Positive	25/106.9736/2.02/58/POS	1740000	1840000	1210000	1270000	1710000	1420000	1670000	1450000	1620000	1430000	1340000	1250000	1300000	1570000	1610000	1380000	1410000	1820000	1550000	1540000	2110000	1640000	2040000	2300000	1510000	1080000	1650000	1990000	1400000	1420000	1260000	1450000	1260000	1390000	1780000	1690000	1750000	1340000	1380000	1390000	1680000
25	148.995	1.95	Positive	25/148.9952/1.95/53/POS	1630000	2140000	1320000	2020000	1410000	1300000	1720000	1350000	2460000	1050000	1020000	715000	977000	1020000	1490000	761000	882000	1420000	1160000	991000	1400000	1080000	1410000	1250000	992000	812000	1200000	1530000	932000	1030000	1180000	920000	672000	1150000	1210000	1460000	997000	925000	882000	833000	1090000
25	161.044	1.93	Negative	25/161.0444/1.93/35/NEG	1230000	5680000	5150000	6540000	5600000	3750000	6530000	3460000	9590000	3770000	4050000	3220000	3580000	3940000	5780000	3260000	3950000	5510000	5030000	4510000	5660000	4450000	3460000	6030000	3990000	3740000	3990000	5490000	4330000	4880000	3270000	3170000	1590000	3190000	4060000	5790000	3950000	4200000	3230000	4090000	3090000
26	148.06	1.74	Positive	26/148.0605/1.74/56/POS	123000000	89200000	181000000	72000000	105000000	170000000	15100000	96100000	45700000	121000000	40500000	360000000	53800000	85800000	33800000	44100000	60000000	54600000	103000000	30700000	98900000	79200000	99900000	54500000	121000000	72100000	214000000	93300000	68900000	105000000	113000000	277000000	20600000	85100000	250000000	64800000	63800000	70200000	93100000	111000000	43500000
26	176.103	1.79	Positive	26/176.1031/1.79/56/POS	34700000	5670000	9920000	16200000	16000000	5850000	3760000	6970000	1370000	13500000	4880000	14900000	5120000	6510000	2660000	5020000	4340000	4510000	10400000	6840000	11500000	7490000	8750000	3990000	12000000	3910000	42000000	8280000	4170000	15700000	12300000	40300000	2440000	9730000	51400000	9500000	10400000	13800000	10700000	25200000	5570000
26	302.145	1.73	Positive	26/302.1446/1.73/57/POS	12700000	3000000	4680000	7510000	3440000	4510000	3890000	2590000	2190000	7100000	1720000	11000000	2210000	2100000	1340000	2070000	1930000	2260000	3010000	1890000	4450000	2710000	2710000	888000	4170000	2490000	8080000	3300000	2270000	3370000	3280000	11600000	1400000	8250000	9450000	2830000	2830000	3820000	3510000	4680000	1920000
26	130.05	1.74	Positive	26/130.0501/1.74/39/POS	11500000	8080000	18500000	9970000	11400000	20300000	2660000	10600000	6890000	13600000	5710000	46200000	7030000	11000000	4810000	5900000	7660000	7860000	13600000	4910000	12900000	10400000	14200000	7100000	18100000	9800000	25900000	11400000	10500000	14100000	16200000	39200000	3570000	12300000	33100000	10300000	9940000	13200000	15400000	12800000	7220000
26	198.085	1.79	Positive	26/198.0851/1.79/51/POS	9380000	2160000	6140000	5720000	6600000	4030000	1720000	2770000	840000	4890000	1150000	5620000	1270000	2680000	1080000	1440000	1490000	2010000	4440000	1910000	3630000	3750000	3620000	2370000	3440000	1340000	20600000	3440000	1010000	5930000	4200000	15600000	643000	3960000	18100000	3070000	3670000	3380000	3660000	9020000	1620000
26	272.134	1.73	Positive	26/272.134/1.73/55/POS	8080000	3660000	6140000	6140000	5680000	6510000	4880000	4480000	4750000	8620000	2750000	15600000	4530000	4110000	2390000	2050000	3880000	3970000	3770000	2460000	5980000	3330000	4330000	2680000	7610000	4540000	9670000	4250000	3440000	4400000	4850000	10400000	2540000	13300000	10400000	4600000	3820000	4770000	5820000	6560000	3130000
26	159.077	1.78	Positive	26/159.0765/1.78/55/POS	6840000	1190000	2390000	3620000	4490000	1810000	1000000	1720000	224000	3160000	1470000	3140000	1300000	1480000	818000	1350000	956000	1380000	2170000	1370000	2930000	2120000	2370000	1060000	3930000	1200000	9830000	2170000	1240000	3940000	2840000	10100000	695000	2660000	12300000	2180000	3080000	3230000	2860000	7090000	1950000
26	258.118	1.74	Positive	26/258.1184/1.74/56/POS	5490000	2540000	2870000	3540000	1910000	1910000	2120000	1980000	1250000	2420000	1210000	4580000	1790000	1710000	1460000	1020000	1600000	1570000	1800000	754000	1880000	1770000	1680000	1040000	2140000	2100000	3250000	1750000	1270000	1560000	1810000	3900000	1340000	5860000	4220000	1560000	1350000	1980000	1780000	2180000	1390000
26	147.077	1.7	Positive	26/147.0765/1.7/56/POS	4660000	3520000	3140000	4270000	3830000	11900000	445000	4120000	11300000	5780000	5030000	40600000	6010000	8980000	4560000	8210000	7690000	8370000	6530000	6110000	18500000	6960000	19100000	6990000	19900000	5490000	11000000	11300000	10200000	12300000	15400000	19100000	5300000	12000000	17000000	15600000	15600000	19300000	19700000	3530000	7590000
26	316.124	1.74	Positive	26/316.1239/1.74/40/POS	2880000	786000	1210000	1410000	1140000	1190000	256000	531000	817000	1830000	621000	4130000	831000	970000	240000	308000	518000	814000	1170000	709000	1290000	805000	1330000	388000	1200000	819000	2560000	368000	677000	1270000	1090000	2760000	497000	2470000	2100000	591000	868000	1110000	1020000	1060000	566000
26	303.148	1.73	Positive	26/303.148/1.73/18/POS	1310000	474000	774000	876000	473000	220000	502000	217000	0	900000	0	1430000	382000	263000	183000	211000	0	136000	429000	0	383000	343000	187000	0	739000	242000	994000	555000	0	396000	287000	1180000	0	945000	1010000	259000	366000	314000	384000	640000	145000
26	300.13	1.76	Negative	26/300.13/1.76/45/NEG	11100000	3290000	7110000	11600000	4530000	4230000	6300000	2480000	4600000	9530000	2210000	15100000	4710000	2910000	2140000	2450000	2010000	4640000	4750000	1540000	11700000	4840000	2540000	3900000	10600000	4210000	7840000	4760000	3840000	6570000	5000000	15600000	930000	10300000	13700000	7080000	7810000	9120000	3430000	6360000	3150000
26	356.168	1.8	Negative	26/356.1676/1.8/41/NEG	5550000	3090000	5020000	9910000	9420000	3360000	1670000	3110000	467000	7340000	2070000	7170000	1800000	2870000	1500000	1950000	1910000	2560000	2110000	1740000	5240000	2620000	2110000	1360000	3030000	904000	9970000	1730000	894000	4710000	4070000	13700000	523000	3210000	14800000	1410000	3070000	1060000	2210000	8520000	1190000
26	328.125	1.75	Negative	26/328.125/1.75/35/NEG	5280000	4230000	7820000	4390000	4770000	6650000	1170000	4260000	2070000	7400000	2240000	20800000	3430000	3300000	2530000	2730000	2540000	3140000	5320000	704000	3660000	4210000	3940000	3010000	4870000	2450000	9250000	2110000	2510000	6060000	5730000	14200000	301000	3270000	9440000	1320000	2220000	3820000	2300000	6130000	1770000
26	286.114	1.78	Negative	26/286.1144/1.78/24/NEG	3450000	1140000	1780000	2640000	1310000	1120000	1920000	896000	1110000	2220000	1000000	4160000	1530000	809000	1430000	720000	924000	1470000	1810000	725000	1290000	820000	767000	606000	1330000	996000	1740000	1340000	789000	923000	1510000	3200000	595000	6340000	3330000	1150000	659000	1750000	1690000	1080000	925000
26	286.115	1.79	Negative	26/286.1145/1.79/2/NEG	2800000	1010000	1780000	2640000	1310000	1120000	1920000	785000	1110000	2220000	1000000	4160000	1530000	809000	1430000	720000	924000	1470000	1810000	725000	1290000	820000	767000	606000	1330000	996000	1740000	1340000	789000	589000	1510000	3200000	595000	6340000	3330000	1150000	659000	785000	1690000	1080000	925000
26	174.087	1.8	Negative	26/174.0874/1.8/33/NEG	2720000	1760000	2750000	5100000	5150000	2130000	952000	1840000	0	3930000	1110000	4830000	1300000	1860000	780000	1370000	1370000	1060000	1950000	1850000	3440000	1410000	1780000	576000	2290000	844000	6190000	1280000	1130000	3820000	3640000	7430000	566000	2370000	10400000	1090000	4510000	953000	2080000	4550000	620000
26	189.988	1.66	Negative	26/189.988/1.66/21/NEG	2510000	1090000	1620000	2100000	1760000	1720000	880000	808000	1390000	2210000	1170000	3000000	1160000	1080000	638000	935000	478000	1160000	1780000	740000	1120000	1010000	1220000	664000	1300000	778000	2100000	589000	723000	1200000	716000	2630000	388000	2380000	1910000	704000	615000	526000	762000	1170000	406000
26	189.988	1.67	Negative	26/189.988/1.67/1/NEG	2510000	1090000	1460000	2100000	1560000	1720000	880000	683000	1370000	2180000	1140000	3000000	1100000	1080000	638000	935000	478000	1160000	1780000	161000	1120000	700000	1010000	469000	1080000	778000	2100000	236000	723000	1100000	716000	2630000	388000	2380000	1910000	704000	615000	503000	762000	1170000	325000
26	214.033	1.75	Negative	26/214.033/1.75/20/NEG	2160000	2110000	3780000	2950000	3220000	3280000	686000	1120000	2110000	3150000	1760000	5810000	1710000	2270000	1630000	1580000	1480000	2540000	3950000	753000	3400000	3600000	3480000	2930000	2990000	2410000	5090000	2340000	2410000	5640000	3470000	8370000	125000	2120000	6130000	2850000	2410000	2790000	1660000	3290000	879000
26	204.004	1.73	Negative	26/204.0038/1.73/17/NEG	2050000	1720000	3000000	1210000	1290000	3120000	260000	1480000	913000	1180000	769000	3530000	994000	1290000	765000	604000	928000	1090000	2130000	0	515000	1120000	2230000	967000	989000	187000	3190000	196000	159000	1850000	1070000	2090000	189000	1820000	2600000	625000	911000	274000	1320000	900000	542000
26	301.134	1.75	Negative	26/301.1335/1.75/10/NEG	1360000	267000	752000	1330000	381000	395000	797000	290000	468000	1020000	205000	1910000	562000	292000	241000	164000	303000	310000	444000	160000	1080000	488000	0	0	1430000	0	747000	0	0	806000	442000	2440000	48200	1340000	1840000	0	567000	972000	534000	716000	386000
26	174.087	1.82	Negative	26/174.0874/1.82/2/NEG	789000	745000	2610000	5100000	2360000	2130000	952000	1040000	0	3290000	708000	4830000	919000	1220000	780000	1370000	1370000	1060000	1290000	542000	3440000	997000	1780000	368000	2050000	844000	6190000	628000	1130000	2010000	3640000	5760000	566000	2370000	10400000	0	4510000	386000	1750000	4550000	610000
26	327.141	1.77	Negative	26/327.141/1.77/11/NEG	255000	165000	314000	569000	316000	1180000	0	171000	1620000	593000	460000	2610000	524000	866000	477000	685000	860000	1120000	365000	0	2240000	338000	671000	752000	1800000	0	761000	625000	185000	843000	579000	871000	364000	376000	1050000	1010000	1030000	1050000	845000	352000	458000
26	230.007	1.71	Negative	26/230.0066/1.71/12/NEG	252000	307000	824000	316000	585000	723000	39500	611000	0	964000	206000	2040000	706000	650000	0	250000	345000	0	979000	0	123000	581000	63700	0	210000	162000	278000	36200	60500	72200	941000	321000	53500	139000	284000	20800	31600	706000	424000	69000	32100
26	203.019	1.71	Negative	26/203.0194/1.71/15/NEG	209000	95400	129000	136000	133000	399000	0	106000	238000	111000	217000	407000	129000	172000	79700	194000	138000	175000	209000	109000	360000	157000	366000	134000	444000	76100	135000	128000	128000	194000	241000	168000	58900	98500	159000	317000	212000	246000	405000	45000	114000
27	344.299	16.64	Positive	27/344.2991/16.64/40/POS	4660000	0	9090000	5450000	3250000	5230000	4310000	9750000	2610000	0	7740000	5250000	7650000	0	6620000	5190000	6120000	3490000	936000	2390000	1120000	2010000	0	1830000	2470000	4310000	3250000	2040000	2260000	0	2510000	2490000	3070000	2570000	2710000	2860000	2530000	0	3920000	2470000	0
27	265.148	17.06	Negative	27/265.1478/17.06/51/NEG	115000000	206000000	282000000	197000000	95000000	147000000	147000000	370000000	206000000	160000000	212000000	195000000	300000000	116000000	222000000	139000000	171000000	110000000	29500000	77400000	34600000	60300000	93000000	54400000	72200000	128000000	90900000	50000000	43600000	50500000	53800000	38000000	100000000	43000000	43800000	52900000	46400000	88400000	97000000	75200000	79500000
27	309.174	17.8	Negative	27/309.1743/17.8/28/NEG	56000000	109000000	144000000	112000000	48900000	76500000	77900000	193000000	116000000	71400000	104000000	74500000	107000000	48600000	101000000	62800000	75200000	50900000	10600000	34300000	11200000	19500000	38600000	18300000	16400000	33600000	34500000	21400000	15000000	17800000	15100000	22000000	33800000	20200000	21600000	21200000	18200000	39100000	34200000	22000000	23900000
27	266.151	17.05	Negative	27/266.1513/17.05/18/NEG	14700000	26100000	35100000	25600000	11800000	18800000	18700000	47700000	27400000	20700000	27900000	23300000	38100000	14700000	28800000	17800000	20800000	13800000	3580000	9620000	4340000	7320000	11900000	7000000	9300000	16300000	12600000	5840000	5740000	6880000	7790000	5120000	12400000	5930000	5820000	7250000	6230000	9960000	12700000	10100000	9630000
27	267.144	17.06	Negative	27/267.1437/17.06/16/NEG	4920000	8520000	12700000	8570000	4170000	5980000	6240000	16000000	9060000	7100000	8970000	8450000	13200000	5100000	9520000	5850000	6990000	4790000	1170000	3230000	1410000	2780000	3920000	2210000	3540000	5490000	3840000	2100000	1870000	2160000	2080000	1590000	4290000	1840000	1850000	2310000	2030000	3570000	4510000	3020000	3700000
27	267.153	17.06	Negative	27/267.153/17.06/23/NEG	1100000	2080000	2630000	1950000	1010000	1420000	1490000	3470000	1850000	1480000	2070000	1770000	2720000	1060000	1850000	1380000	1570000	1060000	257000	904000	298000	564000	898000	528000	696000	1270000	723000	832000	405000	470000	604000	363000	1160000	417000	407000	477000	454000	771000	994000	687000	703000
27	333.135	17.06	Negative	27/333.1355/17.06/21/NEG	1080000	1480000	1890000	991000	888000	1480000	1030000	2740000	652000	1470000	2120000	1990000	2970000	1030000	1590000	1500000	1830000	709000	307000	598000	212000	251000	1100000	325000	446000	858000	525000	141000	256000	306000	555000	269000	1200000	396000	206000	218000	300000	321000	950000	851000	790000
27	333.135	17.07	Negative	27/333.1355/17.07/1/NEG	802000	1150000	1450000	991000	888000	1480000	1030000	2740000	473000	1470000	2120000	1990000	2970000	1030000	1590000	1400000	1830000	709000	210000	363000	212000	251000	677000	112000	446000	858000	525000	141000	256000	186000	555000	252000	1200000	396000	206000	171000	300000	264000	950000	851000	296000
27	268.147	17.06	Negative	27/268.1471/17.06/19/NEG	649000	1030000	1650000	1030000	477000	821000	772000	2030000	1150000	861000	1300000	1090000	1550000	723000	1350000	757000	1060000	722000	229000	562000	200000	490000	720000	306000	485000	654000	686000	265000	264000	258000	307000	192000	327000	190000	224000	286000	235000	307000	764000	385000	754000
27	377.162	17.76	Negative	27/377.1618/17.76/16/NEG	573000	1330000	1400000	1230000	651000	742000	944000	1130000	679000	752000	1140000	727000	1220000	608000	1090000	692000	624000	393000	82800	393000	125000	198000	251000	153000	159000	424000	223000	226000	157000	165000	126000	160000	299000	230000	209000	165000	180000	480000	269000	329000	244000
27	268.147	17.07	Negative	27/268.147/17.07/2/NEG	539000	660000	1100000	1030000	386000	821000	772000	1900000	942000	858000	1230000	702000	1370000	723000	1190000	757000	1060000	676000	229000	296000	166000	276000	720000	179000	485000	654000	386000	265000	222000	147000	307000	180000	327000	190000	224000	223000	235000	252000	231000	385000	156000
27	387.287	16.79	Negative	27/387.2866/16.79/21/NEG	408000	473000	781000	329000	337000	611000	323000	1620000	242000	773000	1340000	824000	1240000	576000	840000	887000	915000	220000	115000	405000	92300	204000	513000	154000	271000	727000	247000	74400	274000	238000	240000	193000	741000	324000	113000	119000	170000	257000	419000	385000	258000
27	279.164	17.78	Negative	27/279.1637/17.78/16/NEG	380000	665000	626000	584000	325000	378000	449000	1230000	908000	576000	789000	529000	687000	384000	638000	401000	442000	316000	113000	553000	102000	188000	412000	197000	132000	196000	270000	120000	102000	183000	93900	103000	350000	163000	130000	176000	101000	150000	135000	118000	138000
27	651.334	17.04	Negative	27/651.3344/17.04/17/NEG	346000	688000	810000	525000	0	396000	0	473000	215000	696000	667000	484000	804000	344000	500000	380000	691000	284000	0	174000	0	152000	117000	89300	0	163000	67700	48700	38200	23900	28200	26900	148000	49900	30700	49100	65000	106000	87000	250000	101000
27	341.158	17.06	Negative	27/341.1577/17.06/12/NEG	301000	598000	802000	686000	365000	515000	687000	1150000	961000	680000	945000	645000	1160000	487000	766000	559000	597000	379000	206000	290000	135000	222000	285000	156000	172000	388000	232000	216000	97300	162000	134000	109000	229000	79000	121000	130000	132000	194000	193000	141000	323000
27	281.143	16.33	Negative	27/281.1429/16.33/19/NEG	250000	724000	1050000	723000	287000	450000	440000	1120000	502000	501000	771000	578000	714000	331000	629000	353000	447000	269000	0	317000	144000	61100	238000	131000	199000	322000	163000	84400	222000	101000	98100	296000	223000	140000	143000	164000	162000	242000	261000	126000	167000
27	341.158	17.07	Negative	27/341.1576/17.07/1/NEG	241000	376000	574000	686000	247000	515000	687000	1010000	584000	680000	671000	602000	820000	487000	766000	370000	509000	379000	138000	290000	135000	126000	164000	94100	152000	388000	232000	216000	97300	0	134000	109000	0	79000	121000	130000	132000	71600	108000	141000	101000
27	343.213	17.14	Negative	27/343.2128/17.14/17/NEG	201000	173000	209000	155000	151000	135000	157000	313000	175000	206000	237000	158000	207000	171000	148000	164000	224000	59000	51300	54900	45500	119000	112000	86200	52000	63300	72900	54700	56500	51600	42900	64200	119000	48400	90500	36900	38900	53200	39200	70500	53300
27	343.213	17.01	Negative	27/343.2127/17.01/3/NEG	154000	173000	209000	155000	151000	135000	117000	313000	175000	206000	237000	158000	207000	171000	125000	164000	0	0	50700	54900	45500	0	112000	29100	34500	37100	72900	48300	44600	43600	42900	64200	119000	48400	32300	36400	36500	53200	39200	70500	53300
27	95.9498	17.06	Negative	27/95.9498/17.06/14/NEG	126000	216000	266000	128000	49200	165000	168000	388000	204000	173000	177000	160000	292000	120000	239000	153000	105000	128000	0	0	0	0	108000	23000	55600	155000	150000	22100	35200	34200	25800	26500	42500	42300	44100	41300	35100	57000	51000	40100	38800
27	95.9498	17.06	Negative	27/95.9498/17.06/2/NEG	126000	216000	266000	118000	49200	165000	168000	388000	204000	173000	177000	134000	292000	120000	239000	67000	91400	128000	0	0	0	0	108000	23000	55600	155000	150000	22100	35200	34200	25500	26500	42500	42300	44100	41300	32200	57000	51000	40100	38800
28	83.0222	1.54	Positive	28/83.0222/1.54/50/POS	113000000	178000000	306000000	267000000	252000000	347000000	271000000	282000000	418000000	283000000	287000000	311000000	226000000	232000000	278000000	219000000	204000000	233000000	290000000	225000000	244000000	265000000	322000000	266000000	262000000	222000000	253000000	238000000	271000000	276000000	209000000	257000000	156000000	176000000	218000000	254000000	223000000	244000000	198000000	175000000	187000000
28	158.964	1.53	Positive	28/158.9642/1.53/48/POS	17100000	23000000	43200000	25100000	27500000	36200000	29300000	26300000	43900000	18100000	24000000	24500000	19600000	23800000	27100000	20600000	22400000	24000000	34600000	19900000	27900000	26300000	32300000	36300000	27900000	19200000	32700000	26000000	24000000	26300000	14800000	24500000	12100000	18200000	29600000	28000000	22000000	21400000	22200000	19500000	19100000
28	202.048	1.53	Positive	28/202.0476/1.53/52/POS	1370000	3960000	5790000	5080000	4600000	5480000	4650000	4040000	6410000	3250000	3290000	4460000	3350000	3430000	4210000	3060000	2510000	3000000	3900000	2900000	3360000	3530000	3210000	3930000	3380000	2420000	3300000	3060000	2670000	3400000	1850000	3030000	1800000	2660000	3790000	3010000	2490000	2860000	2240000	2340000	2380000
28	84.0192	1.54	Positive	28/84.0192/1.54/50/POS	921000	1300000	2270000	1810000	1940000	2840000	1810000	2160000	3330000	2220000	2110000	2590000	1590000	1870000	2180000	2040000	1450000	1980000	2230000	1700000	2090000	1830000	2370000	2070000	1860000	1710000	1790000	1900000	2210000	2160000	1640000	1750000	1250000	1140000	1590000	2060000	1690000	1690000	1490000	1370000	1240000
28	143.032	1.53	Positive	28/143.0316/1.53/3/POS	178000	310000	449000	415000	414000	383000	475000	510000	547000	334000	219000	357000	325000	290000	416000	355000	286000	261000	408000	300000	381000	393000	310000	309000	379000	219000	345000	308000	386000	374000	241000	232000	224000	309000	311000	338000	268000	349000	310000	221000	306000
29	571.344	16.42	Positive	29/571.3438/16.42/50/POS	96700000	0	120000000	140000000	125000000	120000000	124000000	117000000	141000000	0	132000000	115000000	115000000	0	116000000	111000000	106000000	143000000	123000000	119000000	146000000	125000000	0	124000000	120000000	113000000	119000000	131000000	123000000	0	120000000	108000000	96700000	101000000	120000000	126000000	124000000	0	111000000	118000000	0
29	528.338	16.37	Positive	29/528.3381/16.37/51/POS	71100000	238000	76000000	79800000	61300000	58400000	59700000	55200000	56600000	0	53200000	55400000	52200000	0	54900000	56200000	50300000	54700000	51000000	50900000	48000000	51600000	0	51000000	47200000	49000000	51700000	47700000	47800000	0	52800000	44800000	53200000	52800000	47300000	47000000	47500000	0	46900000	44000000	0
29	572.347	16.43	Positive	29/572.3471/16.43/39/POS	26900000	0	34400000	38900000	34600000	34500000	34400000	33500000	39900000	0	35600000	33700000	31700000	0	32400000	31900000	29800000	39300000	35200000	33200000	41500000	34200000	0	35400000	34100000	32800000	32200000	36400000	34600000	0	32400000	30100000	26400000	30000000	33700000	35200000	35000000	0	31800000	30900000	0
29	158.154	16.64	Positive	29/158.1541/16.64/36/POS	21500000	0	18200000	12800000	19100000	22200000	17200000	24500000	7110000	0	25700000	26600000	26500000	0	18800000	28000000	23300000	17100000	19700000	22800000	17200000	21700000	0	20200000	19200000	22800000	19000000	14200000	20200000	0	29900000	24900000	35700000	26800000	18200000	14500000	23800000	0	23400000	22300000	0
29	529.341	16.42	Positive	29/529.3415/16.42/50/POS	19900000	0	20400000	21600000	16600000	16100000	16100000	15500000	14700000	0	14500000	14800000	14300000	0	14000000	15200000	13600000	14200000	14100000	14200000	13100000	14000000	0	13100000	12500000	13000000	13800000	12300000	12800000	0	15100000	11900000	13700000	14400000	12600000	12300000	12200000	0	12700000	11800000	0
29	223.064	15.69	Positive	29/223.0637/15.69/18/POS	19600000	629000	10000000	9420000	8820000	9040000	7560000	9460000	5340000	442000	8260000	9970000	10300000	601000	8810000	9120000	9370000	8290000	8450000	8870000	7590000	6890000	534000	7230000	9050000	7540000	8100000	5990000	7530000	346000	6150000	6370000	7920000	8460000	6920000	5460000	6720000	506000	6710000	7290000	410000
29	163.06	16.42	Positive	29/163.0601/16.42/46/POS	14900000	0	14900000	14100000	12900000	12200000	11600000	12200000	10700000	89600	12400000	12300000	12100000	0	12300000	12000000	12600000	12300000	11800000	12400000	11400000	12000000	0	12000000	12100000	12900000	11800000	11500000	13000000	0	12600000	11200000	10800000	12300000	11700000	11400000	11300000	0	11600000	12000000	0
29	109.029	16.43	Positive	29/109.0288/16.43/50/POS	12900000	0	13600000	14000000	14100000	14000000	13800000	14400000	17300000	0	15100000	15200000	14700000	0	14700000	15500000	15300000	15100000	14400000	15200000	15700000	15300000	128000	15300000	15200000	16400000	16200000	13900000	17000000	0	15600000	15200000	15200000	16400000	16500000	15500000	15700000	0	17700000	17500000	0
29	533.293	16.16	Positive	29/533.2934/16.16/50/POS	11900000	0	9210000	9210000	8630000	9020000	10300000	9740000	9490000	0	9540000	9210000	8860000	0	10500000	9870000	10100000	10000000	10100000	9330000	10600000	9970000	0	10700000	10700000	10400000	11400000	10400000	11200000	0	10400000	10500000	10600000	10200000	10100000	10800000	11100000	0	9630000	11100000	0
29	218.154	15.91	Positive	29/218.1539/15.91/38/POS	10300000	0	12000000	9620000	11100000	10700000	10100000	10800000	8560000	0	10600000	10500000	9890000	0	10400000	10800000	10900000	10400000	9670000	10000000	9650000	10500000	0	9680000	8500000	10100000	9190000	10200000	9180000	0	8850000	9930000	8660000	8780000	9320000	8290000	9600000	0	9560000	9660000	0
29	835.417	16.41	Positive	29/835.4166/16.41/46/POS	9670000	0	9050000	7280000	7100000	6750000	6270000	6970000	5340000	0	6340000	6780000	7540000	0	5780000	7450000	6230000	7200000	6620000	6400000	6320000	6010000	0	6680000	6380000	6670000	5820000	6000000	5930000	0	6700000	5880000	6540000	6630000	6460000	5400000	6310000	0	6340000	6690000	0
29	487.166	16.41	Positive	29/487.1659/16.41/50/POS	7830000	0	7530000	6800000	7460000	6180000	5900000	6160000	5530000	0	6700000	6190000	6690000	0	6110000	6650000	6490000	6160000	6150000	6430000	5790000	5770000	0	6360000	5600000	6420000	5750000	6240000	5830000	0	6360000	5370000	6260000	6640000	6000000	5650000	5770000	0	5880000	6480000	0
29	385.145	16.45	Positive	29/385.1452/16.45/34/POS	7040000	0	9970000	10700000	10800000	10000000	10500000	10600000	13000000	0	10900000	9280000	9960000	0	10300000	9760000	9160000	11200000	11100000	10300000	12100000	10900000	0	11000000	10800000	10300000	9980000	10800000	10900000	0	9400000	9210000	9370000	9410000	10300000	11000000	11000000	0	9760000	11300000	0
29	204.087	16.42	Positive	29/204.0868/16.42/50/POS	6370000	0	5910000	5690000	5430000	5670000	5200000	5820000	5210000	0	5470000	5880000	5420000	0	5700000	5560000	5270000	6180000	5480000	5560000	5690000	5230000	0	5670000	5770000	5270000	5460000	4960000	5500000	0	6070000	5200000	5210000	5680000	5350000	5580000	5870000	0	5750000	5950000	0
29	649.218	16.42	Positive	29/649.2185/16.42/48/POS	6340000	0	6920000	6270000	6340000	5880000	5550000	5600000	4710000	0	5850000	5800000	6140000	0	5800000	6350000	5200000	5870000	5240000	5440000	5620000	5440000	0	6270000	5290000	5260000	5220000	5730000	5470000	0	5260000	4930000	5090000	5580000	5970000	4940000	5230000	0	5650000	5380000	0
29	573.35	16.41	Positive	29/573.3495/16.41/47/POS	6040000	0	7490000	8390000	7350000	7240000	7460000	7130000	8720000	0	7630000	6950000	6870000	0	6990000	6560000	6310000	8560000	7150000	7010000	8480000	7500000	0	7810000	7270000	6970000	7780000	8330000	7400000	0	7540000	7210000	6000000	6350000	7480000	7940000	7340000	0	6600000	6900000	0
29	673.364	16.42	Positive	29/673.3641/16.42/45/POS	5990000	0	6160000	6000000	5190000	5660000	5100000	5130000	4520000	0	5300000	5470000	5440000	0	4650000	5750000	5110000	5260000	5070000	5220000	4770000	4820000	0	5710000	5000000	5180000	5000000	5230000	4720000	0	5550000	4880000	5220000	5650000	5150000	4640000	4960000	0	4880000	5430000	0
29	326.116	16.41	Positive	29/326.1163/16.41/44/POS	5970000	0	6450000	6600000	6010000	5770000	5230000	5970000	4800000	0	5670000	5450000	5480000	0	5460000	5820000	4940000	5440000	5210000	5450000	5860000	5320000	0	5770000	5220000	5210000	5400000	4890000	5320000	0	4930000	5080000	5280000	5640000	5380000	5180000	5640000	0	5210000	5600000	0
29	511.312	16.42	Positive	29/511.3115/16.42/47/POS	5860000	120000	5310000	5570000	5320000	5380000	4460000	4980000	4800000	154000	5240000	4870000	5490000	0	4880000	5210000	4750000	5380000	4960000	4930000	5080000	4880000	0	5540000	4760000	5140000	4990000	4790000	4690000	0	4740000	4900000	4670000	4860000	5020000	5080000	4860000	0	4990000	5050000	0
29	530.344	16.39	Positive	29/530.344/16.39/41/POS	4470000	0	3740000	4260000	3600000	3370000	3410000	2860000	3130000	0	3040000	2790000	3120000	0	2960000	3050000	3240000	3290000	3000000	2850000	2750000	2850000	0	2630000	2550000	2540000	2720000	2770000	2610000	0	2850000	2590000	2740000	2790000	2770000	2820000	2930000	93600	2560000	2610000	244000
29	168.066	16.44	Positive	29/168.0656/16.44/38/POS	4150000	0	4140000	3830000	4070000	4480000	4080000	4120000	3950000	0	4190000	3840000	4050000	0	4350000	3790000	4380000	4100000	4130000	4320000	4570000	4000000	0	3730000	3730000	4060000	3790000	3890000	4370000	0	4120000	4080000	3290000	4640000	4090000	3780000	4210000	0	4360000	4390000	0
29	836.42	16.43	Positive	29/836.4201/16.43/42/POS	4040000	0	3800000	3030000	3200000	3130000	2660000	2740000	2380000	0	2790000	2860000	3080000	0	2660000	2920000	2430000	2680000	2330000	2570000	2400000	2430000	0	2760000	2430000	2550000	2360000	2520000	2540000	0	2950000	2500000	2580000	2610000	2630000	2340000	2490000	0	2600000	2840000	0
29	186.076	16.41	Positive	29/186.0762/16.41/50/POS	3830000	0	3490000	3550000	3520000	3670000	3460000	3650000	3390000	0	3750000	3670000	3940000	0	3820000	3870000	3730000	3630000	3700000	3700000	3760000	3730000	0	4020000	3550000	3880000	3660000	3570000	3950000	0	3330000	3740000	3480000	3810000	4040000	3730000	3770000	0	3670000	4400000	0
29	673.194	15.89	Positive	29/673.1945/15.89/41/POS	3780000	0	2170000	3250000	2780000	2410000	3610000	2710000	4190000	0	2230000	2440000	2660000	0	3210000	2720000	2930000	3360000	3980000	2960000	3610000	3700000	0	2680000	3620000	2940000	3810000	4300000	3150000	0	2410000	2730000	991000	2270000	4210000	4120000	2960000	0	2900000	2780000	0
29	534.297	16.18	Positive	29/534.2968/16.18/49/POS	3250000	0	2880000	2470000	2370000	2580000	2670000	2730000	2810000	0	2740000	2640000	2450000	0	2620000	2610000	2810000	2740000	2830000	2550000	2910000	2790000	0	3130000	3010000	2890000	2920000	2930000	3080000	0	3010000	3140000	3000000	3040000	2860000	3200000	3090000	0	2770000	2860000	0
29	587.321	16.45	Positive	29/587.3209/16.45/40/POS	3200000	0	5330000	8030000	7260000	6980000	8640000	8320000	11100000	0	8960000	8180000	8420000	0	8800000	9150000	8780000	12600000	10800000	10400000	12700000	11000000	0	11600000	11100000	10900000	11500000	13600000	12300000	0	12200000	11200000	9370000	11600000	13100000	13600000	13800000	0	12000000	13000000	0
29	210.222	16.43	Positive	29/210.2217/16.43/48/POS	3130000	0	3280000	2970000	3020000	3060000	3160000	2920000	2750000	0	3110000	3140000	2960000	0	2990000	3170000	3110000	3140000	3070000	3040000	2850000	2750000	0	2800000	2900000	2920000	3290000	2810000	2800000	0	2910000	2800000	2740000	3060000	3030000	2840000	2860000	0	2840000	3110000	0
29	172.17	15.96	Positive	29/172.1697/15.96/35/POS	3130000	219000	4330000	4100000	4320000	4050000	4020000	4490000	4330000	134000	4550000	4260000	3860000	127000	4470000	4190000	4310000	4550000	3990000	4630000	4200000	4410000	139000	4090000	4950000	4120000	3810000	4220000	3890000	127000	4040000	4310000	3970000	3960000	4220000	3770000	4150000	0	3990000	4460000	130000
29	851.397	17.13	Positive	29/851.3973/17.13/43/POS	2940000	0	981000	721000	1660000	1680000	1760000	2070000	1580000	0	2570000	2180000	2450000	0	1920000	1980000	2410000	2180000	1880000	1960000	2540000	2130000	0	2500000	2210000	2170000	2150000	1950000	2530000	0	2420000	1870000	2280000	2290000	1830000	2400000	2330000	0	2380000	2170000	0
29	255.159	15.8	Positive	29/255.1591/15.8/38/POS	2900000	0	2440000	2120000	1790000	1980000	1520000	1660000	1700000	0	1960000	2320000	1870000	0	1690000	1800000	1630000	1730000	1640000	1560000	1440000	1490000	0	1750000	1490000	1590000	1660000	1460000	1560000	0	1510000	1400000	1490000	1600000	1700000	1580000	1590000	0	1590000	1790000	0
29	695.346	15.66	Positive	29/695.3459/15.66/44/POS	2470000	0	3310000	3120000	2810000	3080000	3310000	2920000	3420000	0	2070000	2430000	2670000	0	3590000	2460000	2690000	3400000	4160000	9020000	3520000	3260000	0	3080000	3510000	2830000	3420000	4130000	3230000	0	2210000	2370000	1100000	2050000	3510000	4000000	2610000	0	2630000	3360000	0
29	224.063	15.81	Positive	29/224.0629/15.81/6/POS	2470000	0	792000	1070000	1450000	1120000	1240000	1320000	586000	0	949000	1620000	1360000	0	1180000	1250000	1360000	1140000	1190000	1110000	1040000	894000	0	969000	1020000	1050000	940000	881000	1040000	0	1100000	822000	1160000	906000	1090000	986000	1210000	0	980000	918000	0
29	289.092	16.43	Positive	29/289.0918/16.43/44/POS	2470000	0	2390000	2570000	2360000	2370000	2110000	2170000	2060000	0	2350000	2260000	2280000	0	2020000	2360000	2160000	2100000	2000000	2190000	2170000	2180000	0	2320000	1990000	2320000	2000000	2070000	2090000	101000	2250000	2230000	2290000	2260000	2140000	2150000	2390000	89900	2380000	2390000	0
29	277.18	16.34	Positive	29/277.1799/16.34/10/POS	2360000	0	1950000	2250000	1870000	2050000	2490000	1530000	2520000	0	1130000	1580000	1420000	0	1700000	1200000	1690000	1930000	2020000	1980000	1950000	1510000	0	2140000	1860000	1590000	2230000	2400000	1990000	0	1390000	1560000	1120000	1430000	2190000	2020000	1840000	0	1610000	1430000	0
29	182.154	16.33	Positive	29/182.1541/16.33/7/POS	2360000	0	3490000	2870000	3800000	3400000	2820000	3800000	1650000	0	3420000	3660000	3580000	0	3560000	3460000	3490000	3320000	3460000	3330000	3100000	2960000	0	3250000	2860000	3430000	3270000	2830000	3170000	0	2920000	3620000	3160000	3430000	3120000	2750000	3160000	0	3600000	3240000	0
29	530.285	16.17	Positive	29/530.2849/16.17/46/POS	2220000	0	2160000	1610000	1120000	1200000	1220000	1370000	1250000	0	1700000	1890000	1490000	0	1430000	1600000	1300000	1570000	1490000	1510000	1390000	1420000	0	1410000	1570000	1630000	1400000	1390000	1710000	0	1370000	1390000	1060000	1510000	1880000	1430000	1600000	0	1340000	1620000	0
29	530.285	16.22	Positive	29/530.2849/16.22/5/POS	2220000	0	1420000	1610000	1120000	1160000	489000	1370000	742000	0	640000	482000	1490000	0	1090000	827000	1300000	1570000	1490000	1490000	904000	1120000	0	1410000	1570000	1630000	1210000	1180000	1710000	0	1370000	1390000	1060000	889000	1660000	1340000	1600000	0	1340000	968000	0
29	229.236	16.44	Positive	29/229.2356/16.44/40/POS	2200000	0	2140000	1850000	1860000	2030000	2040000	2070000	1590000	0	1880000	1810000	1780000	0	1760000	1900000	1590000	1930000	1780000	1720000	1800000	1630000	0	1550000	1640000	1600000	1640000	1850000	1660000	0	1700000	1670000	1500000	1780000	1740000	1650000	1820000	102000	1600000	1490000	0
29	159.157	16.62	Positive	29/159.1574/16.62/50/POS	2050000	0	1690000	1330000	1990000	2230000	1510000	2470000	668000	0	2760000	2660000	2550000	0	1770000	2640000	2280000	1750000	2120000	2170000	1600000	2240000	0	2000000	1900000	2260000	1910000	1550000	2230000	135000	2910000	2340000	3450000	3080000	1560000	1460000	2170000	0	2340000	1930000	79300
29	674.367	16.41	Positive	29/674.3673/16.41/45/POS	2010000	0	2230000	2160000	1940000	1770000	1940000	1850000	1630000	0	1880000	2000000	2000000	0	1850000	1980000	1620000	1990000	1820000	1820000	1740000	2050000	0	2040000	1710000	2000000	1910000	1900000	1780000	0	1780000	1760000	1760000	1800000	1800000	1770000	1760000	0	1890000	1770000	0
29	650.222	16.42	Positive	29/650.2218/16.42/46/POS	1890000	0	1850000	1870000	1800000	1690000	1750000	1700000	1490000	0	1800000	2060000	1830000	0	1580000	1690000	1540000	1630000	1640000	1680000	1580000	1490000	0	1900000	1490000	1640000	1570000	1410000	1460000	0	1410000	1480000	1770000	1690000	1620000	1450000	1750000	0	1570000	1580000	0
29	488.169	16.41	Positive	29/488.1694/16.41/45/POS	1710000	0	1630000	1430000	1470000	1340000	1350000	1590000	1200000	0	1430000	1460000	1390000	0	1500000	1310000	1320000	1450000	1460000	1380000	1300000	1350000	0	1380000	1310000	1330000	1410000	1270000	1520000	0	1640000	1310000	1220000	1310000	1210000	1210000	1190000	0	1300000	1350000	0
29	342.139	16.44	Positive	29/342.1395/16.44/46/POS	1700000	0	1410000	1370000	1220000	1260000	1050000	1110000	1050000	0	1470000	965000	1150000	0	1230000	1100000	1020000	1290000	958000	1080000	987000	956000	0	1040000	924000	1080000	1010000	1010000	820000	0	939000	830000	924000	902000	855000	775000	795000	0	967000	882000	0
29	219.157	15.94	Positive	29/219.1572/15.94/9/POS	1670000	463000	1640000	1290000	1610000	1520000	1420000	1750000	1020000	297000	1430000	1570000	1380000	294000	1520000	1860000	1550000	1620000	1740000	1490000	1410000	1310000	293000	1490000	1620000	1400000	1250000	1360000	1440000	345000	1230000	1500000	1460000	1220000	1710000	1460000	1620000	325000	1280000	1530000	346000
29	350.262	16.43	Positive	29/350.2618/16.43/43/POS	1550000	0	1750000	1650000	1730000	1570000	1530000	1470000	1560000	0	1600000	1600000	1510000	0	1670000	1480000	1420000	1630000	1540000	1420000	1530000	1630000	0	1450000	1610000	1640000	1560000	1550000	1560000	0	1470000	1570000	1460000	1680000	1540000	1600000	1630000	0	1590000	1760000	0
29	383.259	15.94	Positive	29/383.2587/15.94/6/POS	1540000	407000	644000	769000	813000	857000	743000	938000	934000	185000	919000	915000	795000	173000	1140000	768000	856000	804000	862000	902000	878000	855000	139000	785000	900000	877000	853000	847000	864000	151000	919000	1030000	764000	737000	881000	1100000	915000	175000	704000	839000	119000
29	852.401	17.13	Positive	29/852.4008/17.13/43/POS	1500000	0	610000	547000	823000	988000	889000	1120000	856000	0	1210000	1390000	1250000	0	946000	1150000	1310000	1340000	1140000	966000	1360000	1220000	0	1400000	1370000	1350000	928000	1280000	1540000	0	1550000	1340000	1200000	1280000	1200000	1280000	1310000	0	1470000	1230000	0
29	216.138	15.68	Positive	29/216.1385/15.68/43/POS	1480000	0	1360000	1350000	1460000	1250000	1280000	1400000	1070000	0	1080000	1150000	1280000	0	1080000	1310000	1360000	1410000	1200000	1440000	1280000	1170000	0	1470000	1250000	1220000	1150000	1300000	1010000	0	1340000	970000	1170000	1170000	1230000	1120000	930000	0	1130000	1210000	0
29	409.291	16.44	Positive	29/409.2909/16.44/37/POS	1470000	73200	2120000	2530000	2160000	2180000	2290000	2110000	3590000	0	2050000	2070000	2040000	0	2050000	1920000	1890000	2290000	2140000	2100000	2410000	2440000	0	2280000	2300000	2130000	2130000	2450000	2450000	0	2130000	2050000	1660000	1990000	2280000	2490000	2350000	0	2280000	2250000	0
29	327.118	16.42	Positive	29/327.1176/16.42/46/POS	1210000	0	1140000	1060000	1190000	1060000	1010000	1010000	859000	0	986000	1020000	1040000	0	991000	1150000	907000	932000	1020000	1030000	1170000	919000	0	1130000	1080000	981000	1030000	982000	1120000	0	1170000	1020000	967000	1070000	1000000	997000	1120000	0	998000	1100000	0
29	223.092	16.44	Positive	29/223.0924/16.44/43/POS	1190000	0	1840000	2190000	2160000	1900000	2200000	1990000	2570000	0	2340000	2100000	1930000	0	2160000	1920000	2190000	2230000	2240000	2240000	2610000	2410000	0	2190000	2350000	2130000	2180000	2460000	2480000	0	2220000	2060000	1850000	1950000	2620000	2520000	2350000	0	2330000	2450000	0
29	223.092	16.44	Positive	29/223.0924/16.44/7/POS	1190000	0	1400000	1870000	2020000	1780000	1450000	1720000	1780000	0	1300000	1220000	1820000	0	1560000	1810000	2190000	2210000	1990000	1860000	2120000	1920000	0	2190000	2350000	2130000	1820000	2370000	2340000	0	2030000	2060000	1800000	1440000	2420000	2420000	2350000	0	2230000	2450000	0
29	837.423	16.4	Positive	29/837.4225/16.4/47/POS	1180000	0	1190000	933000	1120000	911000	785000	901000	656000	0	823000	964000	893000	0	781000	854000	795000	835000	798000	983000	717000	747000	0	729000	779000	795000	782000	773000	781000	0	880000	939000	722000	790000	929000	759000	827000	0	845000	830000	0
29	859.562	16.42	Positive	29/859.5621/16.42/40/POS	1180000	0	1320000	1080000	1090000	1010000	1210000	1070000	785000	0	1150000	913000	1020000	0	894000	1140000	921000	962000	900000	1060000	1020000	916000	0	1220000	903000	1140000	858000	903000	952000	0	1270000	1090000	1070000	1110000	990000	830000	1020000	0	1130000	1060000	0
29	837.422	16.44	Positive	29/837.4224/16.44/4/POS	1180000	0	657000	752000	912000	716000	585000	682000	310000	0	446000	558000	762000	0	781000	521000	767000	739000	798000	983000	568000	483000	0	729000	779000	795000	603000	773000	781000	0	832000	654000	722000	548000	718000	759000	827000	0	816000	595000	0
29	367.202	16.25	Positive	29/367.2017/16.25/50/POS	1160000	0	1240000	870000	977000	1060000	896000	1040000	690000	0	1010000	1000000	1010000	0	775000	1050000	1200000	954000	971000	889000	1020000	858000	0	1050000	895000	999000	856000	920000	970000	0	972000	795000	1030000	988000	1040000	943000	1100000	0	1070000	1010000	0
29	367.203	16.66	Positive	29/367.2034/16.66/5/POS	1160000	332000	1240000	870000	977000	1060000	896000	1040000	690000	158000	1010000	1060000	1010000	367000	775000	1050000	858000	954000	971000	889000	1020000	858000	456000	1050000	895000	872000	856000	853000	970000	252000	1210000	795000	1200000	1070000	1040000	943000	1100000	312000	930000	1010000	340000
29	327.118	16.44	Positive	29/327.1176/16.44/5/POS	1140000	0	908000	1060000	959000	1040000	609000	1010000	744000	0	629000	670000	883000	0	561000	840000	846000	873000	890000	1030000	771000	858000	0	1130000	1080000	981000	1020000	982000	967000	0	1170000	854000	899000	888000	996000	957000	1120000	0	932000	1070000	0
29	674.198	15.88	Positive	29/674.1979/15.88/42/POS	1050000	0	788000	1180000	984000	1010000	1030000	921000	1340000	0	714000	782000	685000	0	1060000	577000	943000	1450000	1420000	869000	1110000	1180000	0	1070000	1080000	949000	1420000	1460000	974000	0	699000	645000	170000	775000	1390000	1320000	986000	0	690000	936000	0
29	255.084	16.16	Positive	29/255.0838/16.16/9/POS	990000	0	1200000	1020000	842000	904000	694000	922000	622000	0	751000	664000	689000	0	723000	839000	710000	827000	905000	864000	927000	928000	0	828000	855000	789000	739000	1000000	850000	0	778000	739000	713000	800000	748000	734000	849000	0	682000	780000	0
29	262.144	16.34	Positive	29/262.1438/16.34/10/POS	988000	0	832000	1270000	1080000	1120000	997000	817000	1540000	0	741000	759000	843000	0	865000	687000	785000	886000	861000	990000	1250000	703000	0	1020000	973000	691000	1410000	1320000	896000	0	896000	847000	589000	759000	1260000	1120000	966000	0	842000	626000	0
29	588.324	16.46	Positive	29/588.3241/16.46/37/POS	957000	0	1770000	2430000	2150000	2040000	2540000	2310000	3370000	0	2560000	2500000	2480000	0	2590000	2480000	2580000	3620000	3110000	3120000	3400000	2990000	0	3390000	3460000	3100000	3180000	3670000	3640000	0	3580000	3410000	3180000	3230000	4290000	4270000	3910000	0	3690000	3910000	0
29	574.352	16.41	Positive	29/574.3519/16.41/44/POS	953000	0	1410000	1520000	1420000	1240000	1410000	1280000	1440000	0	1320000	1210000	1140000	0	1170000	1320000	1100000	1470000	1250000	1290000	1330000	1270000	0	1490000	1270000	1210000	1160000	1590000	1340000	0	1220000	1230000	1140000	1120000	1410000	1360000	1370000	0	1290000	1190000	0
29	551.317	15.92	Positive	29/551.3174/15.92/18/POS	845000	0	1160000	1250000	1110000	1060000	1550000	925000	0	0	987000	1550000	784000	0	1230000	816000	1180000	1520000	814000	1170000	1180000	1060000	0	1960000	1090000	1200000	1810000	1550000	1120000	0	762000	441000	435000	631000	1220000	1610000	1130000	0	835000	714000	0
29	785.436	16.34	Positive	29/785.4356/16.34/43/POS	833000	0	661000	612000	364000	642000	577000	437000	466000	0	545000	455000	517000	0	555000	689000	379000	630000	456000	586000	474000	590000	0	542000	415000	506000	654000	555000	496000	0	461000	459000	552000	441000	560000	488000	661000	0	512000	618000	0
29	696.349	15.66	Positive	29/696.3492/15.66/44/POS	805000	0	1190000	1350000	1160000	1100000	1030000	1050000	1330000	0	745000	819000	821000	0	1370000	895000	1060000	1130000	1390000	2470000	1190000	1140000	0	1050000	1130000	1050000	1210000	1410000	1090000	0	921000	898000	378000	642000	1280000	1420000	1130000	0	999000	1160000	0
29	491.221	17.12	Positive	29/491.2215/17.12/44/POS	799000	0	1150000	1300000	1140000	1410000	1310000	1420000	2550000	0	1640000	1590000	1390000	0	2200000	1360000	1660000	1880000	2370000	2480000	2630000	2260000	0	2100000	1980000	2610000	2160000	2830000	2530000	0	1860000	1910000	1130000	1530000	2530000	2900000	2480000	0	1960000	1830000	0
29	516.296	17.19	Positive	29/516.2959/17.19/8/POS	718000	0	663000	508000	531000	929000	363000	895000	161000	0	638000	752000	943000	0	818000	777000	731000	504000	705000	699000	568000	624000	0	861000	613000	880000	651000	594000	775000	0	790000	613000	901000	932000	687000	665000	797000	0	619000	748000	0
29	860.565	16.43	Positive	29/860.5654/16.43/42/POS	715000	0	676000	744000	583000	528000	654000	541000	430000	0	593000	597000	525000	0	517000	485000	527000	517000	528000	531000	507000	533000	0	565000	444000	489000	467000	489000	540000	0	537000	575000	594000	603000	462000	488000	524000	0	674000	618000	0
29	287.11	16.19	Positive	29/287.1101/16.19/41/POS	700000	0	468000	467000	365000	493000	600000	483000	373000	0	428000	446000	482000	0	396000	498000	378000	515000	451000	479000	425000	385000	0	406000	313000	374000	396000	410000	323000	0	447000	402000	443000	444000	587000	476000	391000	0	635000	555000	0
29	296.148	16.26	Positive	29/296.1477/16.26/40/POS	548000	122000	561000	290000	265000	423000	362000	349000	176000	0	467000	510000	352000	79200	371000	549000	440000	374000	380000	396000	325000	324000	0	537000	418000	348000	326000	336000	330000	0	486000	531000	357000	507000	362000	337000	360000	0	395000	429000	0
29	867.371	17.14	Positive	29/867.371/17.14/38/POS	407000	0	151000	317000	354000	427000	351000	430000	443000	0	605000	540000	556000	0	431000	442000	695000	463000	529000	419000	590000	473000	0	607000	406000	581000	627000	596000	518000	0	552000	467000	352000	535000	491000	627000	447000	0	466000	546000	0
29	555.318	17.14	Positive	29/555.3181/17.14/40/POS	311000	0	343000	290000	520000	454000	384000	598000	129000	0	526000	608000	572000	0	658000	617000	702000	375000	623000	600000	339000	528000	0	429000	464000	604000	409000	408000	662000	0	652000	588000	726000	627000	531000	378000	470000	0	545000	428000	0
29	589.325	16.46	Positive	29/589.3249/16.46/29/POS	309000	0	352000	533000	430000	498000	547000	527000	674000	0	505000	543000	645000	0	635000	565000	633000	719000	739000	726000	828000	774000	0	747000	714000	768000	792000	920000	809000	0	795000	832000	643000	639000	812000	912000	862000	0	797000	855000	0
29	669.384	17.11	Positive	29/669.3843/17.11/40/POS	271000	0	918000	1060000	623000	673000	796000	513000	1310000	0	426000	573000	439000	0	699000	335000	575000	571000	514000	499000	1160000	556000	0	611000	681000	444000	601000	705000	411000	0	467000	622000	146000	411000	718000	1080000	332000	0	613000	349000	0
30	126.028	2.41	Positive	30/126.0276/2.41/55/POS	93600000	96300000	74000000	104000000	82800000	84300000	93300000	70300000	88500000	69700000	61900000	73800000	74100000	72100000	95500000	64700000	70300000	95700000	93600000	74600000	80700000	83500000	71300000	105000000	80800000	71500000	86200000	93100000	71800000	77700000	58000000	59800000	43800000	65500000	87100000	93000000	83800000	80400000	62800000	69900000	72100000
31	147.113	1.49	Positive	31/147.1129/1.49/48/POS	93300000	30000000	50000000	44300000	51000000	61500000	33400000	36600000	40000000	131000000	33300000	260000000	57100000	30900000	12000000	26400000	26900000	29500000	64300000	31100000	45900000	40300000	61200000	21700000	72100000	52300000	148000000	30200000	39600000	56700000	78200000	154000000	27000000	112000000	144000000	50000000	43400000	64800000	61300000	76600000	33500000
31	169.095	1.51	Positive	31/169.0948/1.51/44/POS	5840000	2490000	4380000	3500000	4860000	6550000	3080000	3450000	2660000	10100000	2770000	25500000	4620000	3140000	902000	2420000	2550000	2880000	5740000	2490000	3730000	3360000	6400000	2180000	6460000	4710000	13600000	2470000	4200000	5390000	6260000	16000000	1930000	8490000	12700000	3710000	4130000	5520000	6110000	7720000	2770000
31	148.116	1.49	Positive	31/148.1163/1.49/48/POS	5700000	2230000	3070000	3370000	3660000	3910000	2100000	2380000	2850000	8110000	2320000	18000000	3790000	2390000	970000	1610000	1800000	2150000	4020000	2030000	3080000	2800000	4220000	1400000	5080000	3920000	9190000	1910000	2430000	3940000	4900000	9890000	1680000	7500000	9330000	3460000	2610000	4270000	3540000	4790000	2230000
31	191.077	1.51	Positive	31/191.0768/1.51/14/POS	4100000	1500000	3190000	1890000	2790000	4150000	1830000	2540000	1900000	6410000	1740000	16200000	2930000	1910000	650000	1630000	1640000	1950000	3710000	1670000	2590000	2460000	4570000	1350000	4100000	2990000	9820000	1610000	2990000	3350000	4010000	10000000	1290000	4590000	8740000	2580000	3120000	3610000	4200000	5170000	1950000
31	327.052	1.52	Positive	31/327.0516/1.52/48/POS	1790000	754000	1530000	638000	1190000	1980000	604000	1040000	965000	2450000	744000	7090000	1070000	738000	279000	502000	613000	639000	1550000	704000	907000	975000	1620000	507000	1600000	1220000	4170000	574000	1100000	1200000	1310000	3610000	284000	2100000	3420000	849000	889000	1220000	1800000	1930000	634000
31	148.11	1.48	Positive	31/148.11/1.48/39/POS	865000	301000	431000	271000	402000	366000	229000	243000	257000	964000	282000	2010000	413000	262000	109000	261000	216000	265000	413000	235000	364000	257000	540000	124000	565000	392000	1110000	288000	260000	531000	485000	1150000	132000	930000	1220000	365000	345000	510000	493000	636000	244000
31	234.145	1.47	Positive	31/234.1449/1.47/26/POS	609000	513000	374000	126000	398000	618000	106000	369000	163000	434000	294000	614000	336000	104000	96600	271000	118000	333000	435000	132000	245000	241000	443000	62200	363000	198000	330000	277000	128000	293000	291000	461000	282000	624000	893000	256000	108000	215000	194000	1000000	112000
31	336.015	1.55	Positive	31/336.0155/1.55/8/POS	541000	244000	0	450000	167000	398000	278000	0	0	371000	290000	990000	221000	182000	120000	106000	0	249000	379000	191000	194000	188000	671000	496000	365000	103000	656000	0	0	539000	195000	1000000	220000	1410000	587000	277000	258000	233000	395000	327000	143000
31	213.085	1.51	Negative	31/213.085/1.51/1/NEG	592000	163000	177000	289000	171000	542000	259000	106000	153000	433000	0	1510000	116000	0	59900	152000	124000	69000	0	0	238000	87400	0	49300	82900	90900	257000	0	243000	54300	261000	84800	37300	190000	488000	69200	71600	43800	21400	250000	38000
31	213.085	1.49	Negative	31/213.0851/1.49/20/NEG	592000	202000	524000	289000	400000	542000	259000	251000	153000	919000	186000	1510000	326000	173000	59900	152000	124000	69000	171000	78300	238000	113000	187000	61900	177000	90900	257000	52400	243000	99100	261000	479000	37300	190000	488000	121000	71600	165000	167000	250000	112000
32	200.04	1.95	Negative	32/200.0401/1.95/27/NEG	90700000	1770000	1090000	2460000	216000	230000	117000	315000	946000	2810000	2350000	1490000	2090000	1930000	3220000	1970000	2120000	3460000	2540000	2660000	1850000	2720000	2150000	2560000	2760000	1190000	2430000	2380000	1900000	1830000	1410000	1970000	600000	1170000	1690000	2940000	1880000	2830000	1680000	2170000	2130000
32	266.981	1.96	Negative	32/266.981/1.96/20/NEG	2350000	602000	503000	299000	499000	368000	387000	304000	0	388000	427000	292000	289000	351000	186000	310000	327000	300000	383000	688000	280000	225000	350000	81600	326000	420000	0	0	151000	75700	164000	0	95000	111000	124000	395000	124000	394000	117000	148000	165000
33	202.053	2.36	Positive	33/202.0533/2.36/54/POS	13100000	15300000	24900000	13400000	12100000	12000000	10600000	11600000	31900000	7270000	15800000	8200000	4660000	20800000	11000000	13100000	8060000	11000000	14900000	65900000	15400000	7140000	19100000	16100000	9080000	6770000	12700000	13700000	6240000	9250000	7320000	9380000	4610000	6800000	14500000	13100000	8670000	8740000	8530000	8480000	9810000
33	305.092	2.38	Positive	33/305.0916/2.38/57/POS	2270000	3570000	4340000	3480000	1810000	1780000	2180000	1770000	5770000	1190000	2060000	1120000	1110000	2460000	2220000	1630000	1270000	1950000	2110000	7220000	3120000	1130000	2500000	2320000	1430000	811000	2510000	2190000	1260000	1500000	943000	1240000	517000	850000	2220000	2150000	1140000	1270000	1230000	1420000	1340000
33	202.034	2.36	Negative	33/202.0339/2.36/18/NEG	3620000	4320000	5810000	5600000	3150000	2760000	3700000	2500000	16100000	1870000	4190000	1140000	1020000	4260000	2650000	1690000	1080000	2800000	3270000	12900000	3930000	1340000	2780000	3560000	1940000	498000	3110000	3710000	910000	3020000	999000	1750000	212000	553000	2010000	2780000	660000	1310000	910000	940000	921000
33	200.038	2.36	Negative	33/200.038/2.36/25/NEG	2730000	89400000	135000000	123000000	71100000	61900000	89900000	54600000	365000000	41200000	90800000	29800000	21700000	97300000	63100000	39500000	26200000	67200000	74100000	287000000	89400000	33200000	63200000	85400000	44500000	13000000	52700000	79000000	19800000	71400000	21900000	40500000	5000000	13600000	47000000	61400000	16400000	31300000	22200000	21200000	21900000
33	276.048	2.35	Negative	33/276.0482/2.35/24/NEG	1500000	805000	969000	863000	533000	498000	782000	585000	3110000	366000	891000	291000	237000	1050000	676000	407000	244000	742000	768000	2810000	919000	263000	802000	745000	398000	97900	197000	657000	38800	1030000	212000	427000	25300	262000	416000	443000	44700	270000	66600	43800	135000
33	308.038	2.37	Negative	33/308.0383/2.37/19/NEG	1080000	2860000	3880000	2950000	1630000	1480000	1850000	1160000	5700000	909000	2230000	504000	415000	1970000	1220000	789000	507000	1320000	1570000	7010000	1710000	476000	1810000	1460000	1090000	222000	611000	1320000	461000	1470000	533000	1180000	116000	368000	589000	872000	277000	753000	334000	427000	432000
33	268.026	2.36	Negative	33/268.0262/2.36/27/NEG	779000	1430000	2730000	1480000	1610000	1730000	1420000	1680000	3200000	912000	2250000	839000	472000	2000000	937000	1110000	625000	952000	1220000	3660000	1060000	405000	1200000	1110000	724000	226000	499000	835000	308000	1000000	662000	501000	133000	354000	470000	900000	221000	554000	326000	268000	450000
33	284.082	2.35	Negative	33/284.0823/2.35/19/NEG	309000	2390000	2590000	3790000	1760000	1190000	2470000	909000	11800000	829000	1390000	569000	406000	1810000	1810000	616000	465000	1400000	1190000	2460000	1350000	374000	727000	1200000	617000	132000	1160000	2030000	203000	848000	264000	444000	115000	120000	1150000	1550000	160000	774000	484000	618000	492000
33	309.042	2.43	Negative	33/309.0417/2.43/16/NEG	66700	313000	376000	267000	179000	181000	205000	139000	559000	51600	213000	34500	27700	186000	104000	108000	52700	101000	216000	563000	93700	46200	172000	194000	103000	23500	56000	121000	25200	103000	17400	86500	10200	15500	41900	65600	24800	13300	30200	23700	33300
33	268.026	2.37	Negative	33/268.0262/2.37/2/NEG	0	1430000	2730000	1480000	1610000	1730000	1420000	1330000	2870000	912000	1970000	839000	430000	1790000	937000	1110000	625000	952000	1150000	3660000	1060000	358000	838000	753000	724000	226000	499000	532000	308000	1000000	662000	408000	133000	354000	470000	240000	221000	554000	303000	268000	450000
33	276.048	2.37	Negative	33/276.0482/2.37/2/NEG	0	609000	749000	863000	448000	498000	782000	166000	2590000	309000	522000	291000	161000	684000	676000	407000	244000	742000	347000	1060000	919000	193000	405000	451000	398000	97900	197000	176000	38800	40600	212000	47200	25300	262000	416000	117000	44700	28300	66600	43800	135000
34	387.193	16.89	Positive	34/387.1933/16.89/55/POS	89700000	21400000	52400000	45300000	908000	38600000	1130000	35800000	36300000	17500000	46800000	62300000	71100000	12600000	45800000	48500000	65500000	43500000	36100000	43100000	39000000	78500000	3050000	38500000	48800000	37100000	37900000	41200000	33000000	3140000	36100000	37800000	39000000	39100000	49400000	42300000	40900000	13300000	38000000	45600000	15400000
34	388.197	16.99	Positive	34/388.1965/16.99/14/POS	17800000	0	10300000	8810000	280000	7950000	286000	7330000	6440000	0	9910000	12700000	14900000	0	10600000	9760000	13400000	8830000	7660000	8660000	7530000	15200000	0	7680000	9960000	7660000	8000000	9420000	7570000	0	7110000	8010000	8600000	7820000	11300000	7840000	8690000	0	8160000	9550000	0
34	388.197	16.92	Positive	34/388.1966/16.92/43/POS	17800000	4930000	10300000	8810000	280000	7950000	286000	7330000	7490000	4050000	9910000	12700000	14900000	3260000	10600000	9760000	13400000	8830000	7660000	8660000	7530000	15200000	744000	7680000	9960000	7660000	8000000	9420000	7570000	638000	7110000	8010000	8600000	7820000	11300000	7840000	8690000	3010000	8160000	9550000	3800000
34	447.226	16.91	Positive	34/447.2257/16.91/49/POS	14000000	0	16600000	16900000	318000	11400000	315000	11700000	18700000	0	16900000	21400000	22600000	0	18600000	15200000	23700000	15200000	13400000	17800000	19000000	33100000	0	15900000	19900000	14100000	15300000	17800000	14600000	0	12600000	15400000	12600000	11300000	17700000	19500000	17100000	0	13800000	14400000	0
34	389.199	16.91	Positive	34/389.1989/16.91/50/POS	2440000	695000	1520000	1200000	0	977000	0	1070000	1070000	640000	1300000	1830000	2110000	429000	1330000	1260000	2140000	1350000	1100000	1340000	1360000	2370000	342000	1140000	1310000	1230000	1240000	1330000	1070000	273000	1100000	1100000	1060000	1160000	1600000	1130000	1300000	489000	1130000	1350000	705000
34	790.405	16.89	Positive	34/790.4054/16.89/30/POS	663000	261000	1220000	1140000	0	496000	0	553000	752000	151000	882000	810000	1200000	121000	796000	605000	1030000	624000	374000	632000	456000	1480000	0	382000	487000	500000	609000	740000	154000	0	114000	141000	328000	318000	616000	468000	415000	134000	201000	412000	121000
35	132.077	1.98	Positive	35/132.077/1.98/56/POS	72300000	78500000	55800000	57400000	90500000	122000000	53500000	107000000	5990000	93700000	38900000	134000000	60300000	153000000	38400000	42600000	203000000	42200000	64300000	27100000	65400000	53600000	44600000	32500000	100000000	112000000	130000000	72400000	73800000	29300000	146000000	34600000	24500000	65200000	69300000	43900000	61900000	61800000	51400000	27900000	54500000
35	133.074	1.98	Positive	35/133.074/1.98/28/POS	0	841000	783000	448000	1200000	1870000	665000	1070000	0	1350000	322000	1320000	789000	1440000	386000	458000	2590000	428000	454000	0	677000	432000	315000	329000	844000	1340000	1330000	947000	962000	583000	1650000	269000	255000	754000	668000	367000	388000	1010000	748000	255000	628000
36	217.105	9.39	Positive	36/217.1047/9.39/50/POS	69900000	26800000	28200000	25200000	15000000	12900000	11600000	20600000	17500000	12200000	11100000	12200000	8960000	6690000	11500000	7780000	5840000	9110000	5970000	10400000	7760000	7940000	16600000	8030000	9450000	8990000	15500000	8830000	5580000	7960000	6250000	5580000	8300000	6200000	10700000	9640000	5450000	7700000	9530000	6060000	6940000
36	195.123	9.39	Positive	36/195.1227/9.39/43/POS	44300000	15800000	14200000	13000000	7750000	7200000	5310000	10500000	7640000	6680000	6110000	5700000	4960000	3580000	6030000	4200000	3200000	4800000	2920000	5280000	3600000	3820000	8200000	4350000	4330000	4020000	6320000	4030000	2240000	3550000	2780000	2600000	3740000	3250000	4570000	4070000	2770000	3360000	4490000	3450000	3760000
36	261.131	9.81	Positive	36/261.1309/9.81/46/POS	29100000	14800000	12400000	15000000	9150000	7370000	5270000	9490000	6680000	7910000	7020000	4730000	4940000	6760000	5800000	4420000	4860000	5620000	5560000	7660000	5470000	6020000	8300000	4150000	5080000	5170000	6620000	5700000	3130000	5590000	3930000	2590000	5490000	3520000	6080000	6090000	2290000	4770000	4400000	4450000	4590000
36	239.149	9.82	Positive	36/239.1489/9.82/40/POS	26100000	14700000	13000000	12400000	8250000	6880000	4260000	8030000	5120000	7550000	5470000	4750000	4700000	5040000	4740000	3990000	4800000	4480000	3800000	4690000	3890000	5080000	6640000	2810000	4590000	4790000	5980000	4690000	2240000	4660000	3760000	2120000	4150000	2970000	4960000	4900000	1850000	3260000	2760000	3540000	4670000
36	256.175	9.82	Positive	36/256.1755/9.82/39/POS	25500000	12200000	11700000	10100000	6580000	5140000	3800000	6570000	3840000	4940000	4420000	3560000	3420000	4240000	4110000	2670000	3080000	3420000	2640000	3750000	2680000	3700000	4600000	2130000	3140000	3020000	3710000	3270000	2120000	2740000	2380000	1510000	3200000	2140000	2950000	3090000	1500000	1950000	2070000	2560000	2510000
36	212.149	9.39	Positive	36/212.1494/9.39/40/POS	7010000	2240000	2310000	1490000	1070000	1160000	743000	1530000	944000	942000	885000	945000	610000	684000	949000	561000	484000	654000	444000	763000	449000	511000	828000	590000	585000	680000	744000	596000	397000	440000	422000	448000	424000	344000	527000	604000	415000	350000	649000	406000	445000
36	257.179	9.82	Positive	36/257.1789/9.82/40/POS	2740000	1300000	1150000	1040000	881000	516000	416000	794000	458000	621000	440000	465000	357000	593000	384000	257000	359000	402000	347000	435000	319000	313000	495000	301000	386000	404000	497000	423000	139000	374000	240000	100000	304000	215000	288000	401000	92000	244000	298000	386000	300000
36	465.028	9.42	Positive	36/465.0279/9.42/36/POS	2070000	1890000	1450000	1170000	753000	693000	677000	544000	476000	443000	408000	343000	499000	370000	430000	341000	313000	413000	308000	425000	157000	343000	387000	350000	277000	303000	120000	372000	138000	252000	137000	96900	96100	108000	289000	384000	241000	350000	115000	222000	395000
36	277.126	9.46	Positive	36/277.1259/9.46/21/POS	1930000	970000	754000	803000	428000	439000	266000	266000	385000	328000	129000	134000	136000	83300	165000	194000	107000	127000	131000	102000	103000	157000	240000	110000	110000	102000	128000	126000	97400	100000	0	71600	178000	78200	122000	78900	94800	71800	126000	80600	289000
36	467.024	9.42	Positive	36/467.0236/9.42/27/POS	1270000	1050000	885000	725000	500000	369000	430000	337000	446000	302000	365000	135000	238000	218000	324000	237000	204000	152000	308000	136000	116000	91100	126000	248000	103000	220000	103000	177000	236000	126000	77800	0	0	66200	97900	118000	228000	227000	80000	133000	128000
37	314.986	12.97	Negative	37/314.986/12.97/22/NEG	63200000	92400000	43200000	150000000	52800000	19200000	109000000	10000000	27000000	15100000	9100000	5040000	14100000	17600000	54500000	5860000	6550000	52100000	35200000	7690000	56700000	24800000	3970000	27200000	13900000	3570000	8740000	75000000	11200000	19200000	2160000	15100000	753000	2170000	29900000	43000000	3220000	15100000	1910000	35800000	6720000
37	347.012	12.42	Negative	37/347.0123/12.42/42/NEG	22400000	29600000	11500000	50000000	17100000	7540000	39500000	3250000	337000	6910000	1890000	2000000	5090000	5390000	14800000	1310000	2180000	11100000	9400000	2010000	17200000	4710000	917000	7030000	3580000	1170000	3520000	14300000	2470000	7700000	499000	3530000	363000	599000	7810000	13500000	1840000	4960000	1160000	6740000	1590000
37	304.957	12.96	Negative	37/304.9572/12.96/17/NEG	17400000	34800000	15300000	48900000	19300000	8140000	36900000	3200000	11000000	6200000	3620000	1450000	5850000	7470000	18300000	2190000	2310000	15900000	10300000	2800000	15100000	6970000	1030000	8770000	3410000	1030000	1810000	17300000	3240000	5390000	489000	3580000	220000	724000	5320000	8470000	990000	4370000	577000	10100000	1980000
37	316.981	12.97	Negative	37/316.9815/12.97/23/NEG	11400000	15900000	7080000	25400000	9100000	3260000	18900000	1770000	4610000	2680000	1550000	814000	2410000	2930000	9250000	966000	1070000	9010000	6010000	1270000	9870000	3700000	671000	4440000	2310000	696000	1610000	12700000	1870000	3380000	361000	2400000	118000	434000	5410000	7430000	562000	2720000	314000	6050000	1210000
37	306.954	12.97	Negative	37/306.9538/12.97/20/NEG	8260000	16700000	7170000	23700000	9640000	3850000	18600000	1540000	4760000	2910000	1610000	676000	2700000	3490000	9280000	1090000	1030000	7730000	5160000	1260000	7180000	3460000	343000	3530000	1630000	569000	879000	8630000	1360000	2630000	245000	1740000	88800	380000	2830000	4010000	476000	2160000	288000	4110000	972000
37	336.984	12.42	Negative	37/336.9837/12.42/32/NEG	7260000	14200000	6940000	21000000	8720000	4740000	16300000	1190000	171000	3460000	965000	988000	2740000	2500000	6220000	680000	1060000	4600000	3740000	948000	5740000	1780000	326000	2620000	1260000	451000	1070000	4170000	976000	2890000	180000	1390000	119000	253000	2540000	3730000	709000	1750000	543000	2320000	601000
37	349.008	12.43	Negative	37/349.0084/12.43/28/NEG	3770000	4830000	1840000	8000000	2930000	1210000	7180000	416000	221000	1100000	331000	346000	773000	919000	2440000	163000	381000	1940000	1760000	342000	3160000	792000	154000	1210000	705000	166000	558000	2360000	468000	1530000	74900	510000	141000	86100	1250000	2210000	350000	793000	98500	1190000	259000
37	338.98	12.43	Negative	37/338.98/12.43/28/NEG	3450000	6770000	3070000	9700000	4170000	2220000	7970000	563000	68000	1670000	498000	413000	1150000	1170000	2930000	277000	465000	2160000	1820000	449000	3010000	803000	177000	1190000	597000	187000	455000	2590000	464000	1310000	84900	522000	59800	148000	1020000	1900000	321000	803000	227000	1040000	331000
37	165.004	12.42	Negative	37/165.0039/12.42/28/NEG	1770000	2640000	1030000	4300000	1570000	728000	4010000	292000	52800	602000	167000	209000	484000	532000	1580000	162000	267000	1380000	1300000	272000	1780000	855000	72100	759000	387000	97900	371000	1790000	320000	1140000	63000	538000	47000	79200	940000	1330000	249000	582000	119000	1320000	183000
37	301.029	13.3	Negative	37/301.0285/13.3/7/NEG	1210000	1870000	53800	1370000	755000	45000	1590000	60400	187000	25500	48700	24600	18500	25200	354000	28700	25200	245000	244000	12900	374000	176000	11800	18300	10900	16800	9570	424000	9230	37700	4200	18700	5980	17500	289000	287000	5920	7190	4960	264000	12100
37	301.006	12.34	Negative	37/301.0059/12.34/19/NEG	1020000	1530000	496000	2590000	787000	314000	1970000	50000	95000	254000	0	53000	189000	180000	658000	26200	74700	512000	383000	19900	829000	200000	4560	247000	178000	18000	191000	562000	69100	274000	7690	165000	0	5220	317000	738000	48600	161000	13100	396000	13100
37	308.95	12.95	Negative	37/308.9498/12.95/4/NEG	991000	2230000	918000	2990000	1280000	480000	2490000	208000	712000	392000	233000	89400	321000	456000	877000	147000	124000	1000000	688000	148000	779000	500000	69700	579000	193000	66400	76800	1270000	159000	327000	38700	146000	13400	24800	435000	522000	63800	358000	39800	628000	181000
37	317.985	12.96	Negative	37/317.9852/12.96/17/NEG	926000	1420000	693000	2510000	853000	305000	1540000	162000	377000	228000	136000	71300	231000	323000	758000	129000	101000	798000	603000	108000	1000000	358000	67800	352000	220000	46700	141000	1160000	118000	269000	34200	293000	9930	19700	467000	685000	57500	274000	26900	499000	167000
37	180.999	12.97	Negative	37/180.999/12.97/16/NEG	856000	1330000	567000	2050000	602000	222000	1170000	116000	299000	201000	113000	51600	174000	235000	527000	92100	64100	610000	417000	53500	917000	293000	22700	404000	242000	49200	96200	1320000	88500	171000	31600	245000	12500	44900	435000	546000	43100	349000	24600	706000	103000
37	456.954	13.21	Negative	37/456.9541/13.21/14/NEG	759000	1300000	447000	1300000	920000	441000	1430000	82200	19900	332000	21700	91600	176000	139000	579000	59400	80700	414000	306000	21300	378000	234000	14300	213000	117000	30200	57100	374000	75900	118000	10900	117000	4110	9910	210000	320000	24200	115000	18900	162000	76200
37	466.982	13.2	Negative	37/466.9823/13.2/11/NEG	704000	891000	333000	742000	633000	236000	942000	76200	0	182000	35000	74400	114000	103000	439000	18300	61900	383000	288000	12200	328000	248000	11900	157000	67300	23800	50900	540000	49600	205000	8130	120000	3420	0	238000	478000	53200	91700	77300	235000	20400
37	495.127	12.52	Negative	37/495.1272/12.52/20/NEG	691000	946000	559000	1610000	720000	396000	970000	219000	77200	314000	233000	107000	198000	266000	432000	136000	121000	373000	236000	73900	297000	163000	68400	288000	271000	63600	146000	307000	211000	262000	30500	82000	13300	25900	163000	328000	71200	216000	31900	264000	62600
37	268.98	12.97	Negative	37/268.98/12.97/15/NEG	671000	1050000	535000	1890000	546000	204000	1220000	0	376000	165000	82400	43500	134000	246000	498000	72400	27300	550000	367000	22300	525000	317000	4050	241000	202000	45800	24700	1190000	89300	86500	0	143000	0	11100	388000	336000	20500	111000	16100	412000	30300
37	318.977	12.96	Negative	37/318.9774/12.96/12/NEG	636000	909000	417000	1640000	583000	217000	1110000	119000	340000	166000	103000	53900	183000	154000	548000	41400	66100	596000	337000	73600	624000	186000	51100	326000	129000	35500	60400	871000	153000	194000	16700	128000	9670	22900	320000	470000	48200	90900	23800	409000	60500
37	458.95	13.2	Negative	37/458.9503/13.2/13/NEG	339000	720000	256000	634000	497000	241000	677000	54100	0	176000	19500	40400	72500	76900	384000	0	33700	220000	113000	13900	237000	105000	6080	77700	51300	19400	38300	241000	36100	59300	0	30000	0	0	70400	192000	11700	73400	5670	85600	22300
37	439.008	12.68	Negative	37/439.008/12.68/7/NEG	300000	609000	17500	2680000	74200	14800	1540000	58800	27900	16700	18200	16900	0	12700	95800	21800	22400	215000	76900	0	380000	42000	3680	5030	3380	3170	4420	206000	2450	3050	2850	3710	0	0	40600	190000	0	0	0	217000	0
37	351.005	12.43	Negative	37/351.0051/12.43/8/NEG	246000	300000	114000	520000	172000	94800	421000	211000	102000	91900	112000	81900	64800	70600	195000	69300	50800	115000	93500	29700	79200	34300	54100	45600	57800	22300	18400	274000	18400	81800	17700	33900	22600	19100	44000	127000	11900	20500	26400	90100	51400
37	499.007	12.75	Negative	37/499.0074/12.75/8/NEG	228000	356000	123000	167000	222000	97100	258000	91600	31800	113000	22400	19900	56500	58300	154000	23600	19000	91500	81700	11900	63800	43200	10200	45800	26300	8470	21500	109000	22000	40100	20300	20800	18900	4730	64500	118000	7830	20600	6690	37500	7080
37	453.023	13.4	Negative	37/453.0233/13.4/5/NEG	183000	293000	53800	1670000	59000	24400	1020000	65400	26900	22300	15600	16200	16600	19200	50700	28200	19900	103000	70800	11900	200000	76100	5290	5610	4980	4310	5490	60400	3290	4300	7390	3970	3470	7450	10500	104000	2980	5990	4170	168000	30700
37	376.969	12.77	Negative	37/376.969/12.77/13/NEG	92500	145000	132000	534000	98300	74100	282000	54800	27000	63100	28100	23900	50500	77000	65200	9380	27500	32200	22400	10600	41800	21200	8640	29700	31600	3960	18000	60600	23800	44000	4770	14500	0	3100	13500	50500	0	74900	3440	20300	18600
38	472.276	13.58	Positive	38/472.2755/13.58/51/POS	23800000	27400000	19200000	29300000	20900000	18600000	19100000	13300000	26400000	11300000	11800000	12900000	8590000	12800000	17100000	10800000	11800000	19800000	16100000	11800000	19600000	12100000	12700000	16100000	16800000	12000000	17200000	21700000	9890000	13400000	5710000	9140000	4220000	5610000	16800000	17600000	8390000	14800000	5220000	11100000	11000000
38	612.213	13.59	Positive	38/612.2135/13.59/50/POS	6450000	11100000	5820000	10500000	7260000	3810000	7030000	3240000	17900000	1350000	3780000	1070000	1790000	3960000	6340000	3220000	3100000	6680000	4960000	4200000	6780000	3770000	3200000	4150000	3540000	2660000	2350000	9540000	3630000	4730000	649000	1630000	441000	894000	3540000	7560000	3360000	4750000	994000	2080000	3130000
38	473.279	13.58	Positive	38/473.2789/13.58/53/POS	5180000	6190000	4700000	6070000	4690000	4270000	4270000	2790000	6570000	2290000	2510000	3180000	2140000	2940000	3790000	2540000	2400000	4590000	3480000	3150000	4350000	3440000	2770000	3480000	3400000	2660000	3780000	4560000	2200000	2740000	1540000	1700000	1000000	1230000	3780000	3720000	1930000	2980000	1470000	2320000	2610000
38	613.217	13.62	Positive	38/613.2166/13.62/47/POS	1820000	2770000	1450000	2950000	2060000	1050000	2270000	905000	4580000	284000	1330000	338000	520000	886000	1900000	855000	809000	2030000	1350000	1040000	2130000	1010000	850000	1120000	984000	812000	852000	2640000	792000	1550000	278000	487000	106000	201000	897000	2190000	749000	1280000	336000	695000	939000
38	309.178	13.27	Positive	38/309.1785/13.27/37/POS	1370000	1930000	1070000	1420000	992000	663000	675000	528000	1160000	218000	380000	344000	61700	213000	392000	237000	235000	374000	308000	254000	478000	248000	371000	138000	735000	314000	604000	864000	65800	343000	109000	384000	0	0	628000	665000	131000	370000	0	232000	263000
38	499.24	13.59	Negative	38/499.2399/13.59/18/NEG	61200000	91500000	79000000	105000000	78600000	67500000	97900000	41600000	122000000	41800000	36400000	36000000	31100000	40000000	53000000	19800000	26300000	56200000	35400000	25600000	55700000	31900000	13400000	24900000	28600000	19400000	29600000	35600000	18100000	27600000	12900000	22200000	6300000	9240000	32400000	29200000	15200000	25600000	11700000	26200000	15200000
38	500.244	13.59	Negative	38/500.2436/13.59/17/NEG	14500000	22300000	19500000	25000000	18400000	16000000	24000000	9760000	28800000	10200000	8950000	8620000	7240000	9840000	12800000	4520000	6130000	12800000	7720000	6370000	12800000	8010000	3060000	5930000	6840000	4230000	6960000	8420000	4230000	6290000	2930000	4660000	1390000	2240000	7610000	6860000	3650000	5410000	2750000	5920000	3580000
38	453.234	13.59	Negative	38/453.2341/13.59/19/NEG	9070000	14900000	12600000	18900000	13500000	10600000	17000000	6950000	20600000	6720000	6280000	5360000	5130000	6280000	8780000	3040000	4520000	8630000	4920000	3500000	7790000	4860000	2410000	4750000	4410000	2580000	4370000	5240000	3290000	3780000	1600000	2890000	900000	1770000	4760000	5590000	2820000	3490000	2110000	3400000	2830000
38	453.235	13.58	Negative	38/453.2345/13.58/3/NEG	8100000	14900000	12600000	18900000	13500000	10600000	17000000	6950000	20600000	6720000	6280000	5360000	5130000	6280000	7010000	2460000	2000000	3390000	4920000	3500000	3620000	4860000	2410000	4750000	4410000	2580000	4370000	5240000	945000	3780000	1450000	2890000	770000	1770000	2610000	5590000	2210000	3490000	2110000	2950000	2830000
38	567.228	13.59	Negative	38/567.2276/13.59/17/NEG	3600000	4890000	4520000	5090000	4130000	3740000	5390000	2230000	5730000	2320000	2110000	2100000	1860000	2180000	2590000	1230000	1390000	2730000	2370000	1460000	2710000	1760000	731000	1230000	1120000	1060000	1140000	1690000	1000000	1500000	975000	1220000	509000	545000	1630000	1340000	878000	1370000	735000	1730000	804000
38	501.245	13.59	Negative	38/501.2455/13.59/18/NEG	3100000	4460000	3960000	5280000	3830000	3250000	5020000	2070000	6210000	1960000	1840000	1710000	1420000	2040000	2410000	921000	1330000	2560000	2020000	1610000	2570000	1770000	637000	1220000	1400000	866000	1430000	1450000	876000	1670000	642000	990000	329000	465000	1450000	1480000	732000	1220000	670000	1410000	768000
38	489.211	13.59	Negative	38/489.2112/13.59/21/NEG	2800000	5920000	7600000	6910000	7060000	5570000	6810000	3310000	8050000	3400000	2800000	2900000	2300000	2720000	3480000	1500000	1670000	3840000	1970000	1600000	3140000	1650000	871000	1380000	1700000	1130000	1520000	1560000	949000	1500000	717000	958000	351000	493000	1550000	1320000	741000	1260000	601000	1480000	833000
38	639.179	13.59	Negative	38/639.1786/13.59/16/NEG	2790000	5130000	3940000	4940000	4140000	2150000	4740000	1950000	7110000	991000	1880000	603000	1260000	1810000	2370000	1150000	1240000	2690000	2050000	1260000	2570000	1480000	587000	1070000	1140000	951000	1010000	1960000	815000	1590000	419000	792000	165000	314000	1260000	1300000	816000	1310000	509000	870000	669000
38	501.246	13.58	Negative	38/501.2456/13.58/4/NEG	2650000	4460000	3960000	5280000	3830000	3250000	5020000	2070000	6210000	1960000	1840000	1710000	1420000	2040000	2100000	827000	590000	958000	2020000	1610000	990000	1770000	637000	1220000	1400000	866000	1180000	1450000	267000	1670000	404000	990000	216000	462000	690000	1480000	579000	1220000	670000	1050000	768000
38	489.211	13.58	Negative	38/489.2112/13.58/4/NEG	2650000	5920000	7600000	6910000	7060000	5570000	6810000	3310000	8050000	3400000	2800000	2900000	2300000	2720000	2850000	972000	830000	1180000	1970000	1600000	1170000	1650000	871000	1380000	1700000	1130000	1460000	1560000	280000	1500000	435000	958000	258000	479000	732000	1320000	614000	1260000	601000	771000	833000
38	291.008	13.03	Negative	38/291.008/13.03/28/NEG	2390000	2770000	3020000	2840000	2940000	2770000	2900000	4250000	6460000	2440000	2210000	2120000	2110000	2240000	2140000	1780000	1750000	2030000	1670000	1640000	1530000	1680000	1610000	1470000	1480000	1350000	1420000	1930000	1420000	1480000	1700000	1120000	1420000	1150000	1250000	1280000	1150000	1280000	1050000	1410000	1390000
38	639.179	13.58	Negative	38/639.1786/13.58/5/NEG	2160000	5130000	3940000	4440000	4140000	2150000	4740000	1950000	7110000	991000	1880000	603000	1260000	1810000	2160000	1000000	754000	1280000	2050000	1260000	1140000	1480000	587000	1070000	1140000	951000	609000	1960000	369000	1590000	218000	792000	111000	281000	546000	1300000	610000	1310000	509000	529000	669000
38	337.187	14.07	Negative	38/337.187/14.07/20/NEG	2110000	3450000	3620000	4090000	2810000	2460000	2960000	2290000	4250000	1150000	1210000	1310000	1030000	970000	1240000	653000	908000	1180000	698000	791000	1090000	790000	840000	1220000	847000	621000	875000	868000	553000	804000	382000	373000	215000	374000	1010000	995000	509000	788000	703000	815000	421000
38	454.238	13.59	Negative	38/454.2377/13.59/19/NEG	1790000	3190000	2990000	4110000	2880000	2360000	3920000	1660000	4660000	1500000	1450000	1270000	1080000	1380000	1920000	636000	932000	1870000	1170000	893000	1740000	985000	508000	1030000	1020000	537000	953000	1180000	695000	750000	448000	541000	185000	380000	975000	1240000	581000	828000	438000	773000	595000
38	201.112	13.52	Negative	38/201.1124/13.52/24/NEG	1470000	1760000	1880000	1880000	1570000	1260000	1460000	2310000	1690000	1360000	1240000	1270000	1220000	1130000	1060000	894000	596000	758000	632000	608000	669000	584000	715000	488000	687000	562000	588000	548000	516000	656000	423000	607000	306000	286000	657000	313000	439000	447000	328000	439000	578000
38	515.217	14.06	Negative	38/515.2167/14.06/17/NEG	989000	1700000	1230000	1990000	1110000	858000	1560000	803000	2770000	577000	478000	438000	433000	564000	462000	214000	253000	383000	458000	241000	354000	441000	279000	319000	199000	199000	189000	527000	438000	444000	118000	162000	69200	171000	278000	633000	152000	489000	222000	206000	303000
38	515.217	14.07	Negative	38/515.2168/14.07/2/NEG	989000	655000	783000	1990000	563000	858000	1560000	424000	2190000	426000	343000	438000	279000	378000	605000	312000	306000	659000	308000	136000	518000	161000	127000	319000	171000	206000	559000	278000	438000	265000	179000	86700	69200	171000	315000	266000	291000	144000	102000	236000	77500
38	543.266	12.93	Negative	38/543.2664/12.93/20/NEG	957000	1390000	1030000	1870000	1000000	916000	1190000	620000	2450000	614000	443000	418000	383000	487000	669000	218000	237000	675000	412000	230000	501000	360000	232000	522000	458000	259000	448000	693000	323000	325000	184000	202000	121000	135000	425000	572000	155000	278000	157000	371000	244000
38	193.09	13.19	Negative	38/193.0897/13.19/19/NEG	946000	1330000	1240000	1790000	1130000	951000	1270000	845000	2450000	704000	684000	563000	731000	694000	830000	480000	570000	687000	524000	441000	814000	467000	471000	470000	338000	469000	664000	686000	257000	535000	302000	286000	364000	277000	561000	355000	162000	359000	276000	399000	299000
38	491.208	13.59	Negative	38/491.2079/13.59/17/NEG	901000	1810000	1940000	2100000	2070000	1700000	1990000	1010000	2190000	895000	858000	917000	601000	778000	1060000	430000	488000	832000	822000	512000	1020000	715000	242000	378000	536000	278000	427000	415000	248000	374000	213000	333000	95500	148000	351000	369000	206000	432000	182000	400000	236000
38	568.231	13.59	Negative	38/568.2309/13.59/16/NEG	855000	1240000	1100000	1310000	970000	1030000	1330000	555000	1390000	689000	590000	511000	468000	669000	704000	282000	245000	346000	565000	575000	637000	426000	169000	358000	444000	204000	323000	456000	229000	538000	199000	336000	80300	125000	357000	348000	147000	343000	216000	492000	199000
38	640.182	13.59	Negative	38/640.1821/13.59/19/NEG	813000	1460000	1120000	1430000	1390000	642000	1420000	604000	2000000	341000	590000	175000	356000	448000	632000	343000	336000	752000	405000	380000	721000	402000	182000	312000	340000	256000	168000	592000	256000	532000	152000	328000	61500	86800	348000	365000	218000	429000	198000	327000	189000
38	491.208	13.58	Negative	38/491.2078/13.58/3/NEG	779000	1810000	1940000	2060000	2070000	1230000	1880000	1010000	2190000	895000	858000	529000	601000	778000	838000	371000	234000	369000	822000	512000	323000	715000	242000	378000	536000	234000	138000	415000	89500	374000	131000	333000	95500	148000	210000	369000	116000	432000	182000	246000	236000
38	285.182	13.27	Negative	38/285.182/13.27/16/NEG	705000	1210000	1320000	1420000	971000	980000	918000	602000	3030000	517000	498000	322000	283000	424000	747000	328000	234000	487000	365000	369000	505000	256000	296000	393000	273000	231000	363000	594000	303000	243000	175000	236000	51000	168000	476000	265000	188000	243000	149000	168000	108000
38	516.23	13.59	Negative	38/516.2299/13.59/19/NEG	687000	789000	980000	938000	835000	762000	867000	447000	878000	426000	343000	409000	276000	344000	472000	189000	174000	423000	298000	237000	363000	154000	159000	225000	300000	113000	420000	377000	137000	227000	180000	94100	52900	91300	350000	254000	109000	154000	104000	162000	149000
38	490.214	13.59	Negative	38/490.2145/13.59/17/NEG	631000	1390000	1650000	1590000	1680000	1210000	1610000	754000	1620000	732000	591000	695000	471000	638000	863000	316000	411000	1090000	342000	506000	780000	587000	177000	308000	339000	184000	467000	340000	216000	369000	174000	203000	87100	106000	345000	283000	166000	382000	143000	263000	152000
38	490.214	13.59	Negative	38/490.2144/13.59/2/NEG	631000	1150000	1170000	1590000	962000	1210000	1610000	607000	1620000	621000	590000	695000	410000	537000	669000	307000	310000	276000	163000	506000	222000	242000	126000	308000	339000	184000	467000	311000	62800	176000	101000	143000	65600	104000	165000	221000	129000	242000	79300	167000	81500
38	490.214	13.58	Negative	38/490.2145/13.58/5/NEG	628000	1390000	1650000	1590000	1680000	1210000	1610000	754000	1620000	732000	591000	695000	471000	638000	669000	307000	186000	276000	342000	506000	222000	587000	177000	308000	339000	184000	331000	340000	62800	369000	101000	203000	65600	104000	165000	283000	129000	382000	143000	167000	152000
38	557.282	14.14	Negative	38/557.2819/14.14/13/NEG	607000	830000	887000	1130000	862000	591000	820000	361000	1610000	412000	303000	199000	253000	247000	281000	158000	157000	384000	194000	272000	420000	189000	99400	225000	380000	212000	158000	376000	284000	139000	78100	244000	35500	68400	177000	248000	117000	156000	88600	257000	173000
38	339.148	13.84	Negative	38/339.1483/13.84/17/NEG	525000	711000	757000	1010000	583000	516000	679000	319000	1320000	291000	202000	243000	228000	262000	331000	154000	152000	274000	219000	130000	174000	167000	111000	160000	342000	102000	169000	239000	106000	223000	104000	135000	38500	73500	142000	300000	75900	113000	84600	153000	215000
38	339.148	13.84	Negative	38/339.1482/13.84/3/NEG	525000	491000	513000	1010000	442000	516000	679000	234000	902000	252000	201000	243000	147000	228000	245000	154000	152000	274000	219000	103000	174000	154000	93600	160000	136000	102000	169000	239000	106000	104000	104000	72600	38500	73500	142000	100000	75900	113000	84600	153000	18100
38	303.025	13.12	Negative	38/303.0253/13.12/7/NEG	503000	795000	138000	595000	299000	141000	612000	211000	503000	132000	114000	104000	95100	129000	162000	101000	90500	143000	95400	92000	90100	72800	58100	62400	48800	71900	30600	175000	53200	60900	72400	50400	102000	65100	88800	65600	74700	68800	41900	164000	77500
38	369.159	13.49	Negative	38/369.1592/13.49/16/NEG	457000	691000	625000	910000	547000	412000	611000	316000	1100000	308000	211000	206000	172000	224000	322000	124000	149000	365000	319000	129000	196000	212000	135000	161000	155000	106000	131000	322000	119000	258000	53900	117000	32300	120000	146000	160000	84100	254000	63400	188000	101000
38	369.159	13.45	Negative	38/369.1589/13.45/5/NEG	457000	691000	625000	910000	547000	381000	516000	316000	1100000	308000	211000	198000	172000	224000	322000	124000	124000	365000	319000	93500	196000	137000	135000	161000	155000	96000	100000	322000	96200	153000	53900	117000	18300	120000	146000	156000	84100	79500	63000	188000	101000
38	502.248	13.59	Negative	38/502.2481/13.59/17/NEG	410000	731000	659000	899000	601000	498000	773000	335000	980000	294000	255000	245000	270000	299000	396000	185000	153000	474000	197000	310000	482000	224000	98800	178000	342000	189000	243000	236000	137000	328000	57200	164000	27400	70800	241000	223000	91800	157000	92800	114000	111000
38	455.24	13.59	Negative	38/455.2396/13.59/16/NEG	389000	624000	592000	781000	570000	462000	784000	334000	874000	291000	279000	190000	215000	270000	370000	148000	188000	365000	341000	128000	371000	144000	92600	183000	283000	109000	125000	213000	137000	128000	68500	107000	41100	71200	224000	227000	111000	129000	91300	118000	122000
38	338.19	14.08	Negative	38/338.1903/14.08/16/NEG	341000	497000	673000	630000	513000	434000	524000	382000	748000	205000	178000	204000	161000	171000	192000	114000	164000	320000	114000	86100	229000	220000	90900	125000	91800	79800	90900	135000	66800	191000	60500	64800	36700	69200	252000	132000	100000	77500	90900	145000	67700
38	245.139	13.01	Negative	38/245.1393/13.01/16/NEG	336000	334000	315000	388000	322000	331000	331000	289000	286000	252000	233000	181000	242000	207000	226000	179000	160000	224000	141000	194000	105000	111000	127000	92800	70900	106000	68900	132000	70400	92400	63100	73700	68500	54000	64600	88000	94200	126000	47400	128000	63000
38	571.171	13.58	Negative	38/571.1708/13.58/13/NEG	335000	283000	201000	254000	182000	156000	224000	88100	217000	66900	69500	24000	76200	43700	67600	0	19500	25400	34500	20200	25300	18600	16200	28100	30700	0	0	20900	0	18900	0	14500	10200	0	18300	26600	17200	18300	11800	13800	19100
38	338.19	14.08	Negative	38/338.1903/14.08/2/NEG	330000	241000	307000	630000	236000	434000	524000	143000	442000	182000	178000	204000	161000	82500	192000	114000	96600	320000	0	49500	229000	0	0	83900	0	79800	90900	86600	66800	0	60500	34100	36700	69200	252000	0	100000	72400	0	145000	18300
38	331.224	13.02	Negative	38/331.2241/13.02/16/NEG	324000	761000	836000	802000	560000	381000	456000	771000	638000	425000	470000	281000	320000	273000	467000	168000	248000	307000	88600	161000	86200	91100	116000	82800	92800	181000	64500	183000	81600	81300	55500	59100	97500	57500	82000	128000	60000	151000	149000	73700	101000
38	635.215	13.59	Negative	38/635.2154/13.59/18/NEG	321000	415000	356000	540000	439000	359000	463000	228000	471000	254000	221000	221000	255000	227000	289000	158000	148000	385000	303000	187000	181000	95600	75600	93100	104000	70700	86000	113000	94400	138000	67600	146000	46200	68200	140000	107000	105000	112000	69200	79100	80400
38	635.215	13.6	Negative	38/635.2154/13.6/1/NEG	321000	349000	226000	540000	215000	359000	452000	201000	411000	228000	173000	221000	157000	209000	289000	158000	148000	385000	303000	187000	181000	80000	48700	77100	104000	70700	86000	85500	94400	69600	67600	82900	46200	68200	140000	102000	105000	91400	61300	79100	47900
38	641.184	13.61	Negative	38/641.1839/13.61/1/NEG	242000	245000	197000	396000	218000	278000	401000	124000	401000	49000	99900	49200	40400	82500	187000	87000	87600	111000	41400	30500	245000	34800	17800	36100	68100	38800	30000	40600	59700	22900	17900	16100	7910	22400	117000	156000	56000	25800	12600	101000	19300
38	641.184	13.59	Negative	38/641.184/13.59/16/NEG	242000	389000	278000	396000	386000	278000	401000	177000	545000	95500	174000	49200	88900	128000	187000	87000	87600	99800	88200	111000	245000	63000	40200	46400	68100	38800	23600	95300	59700	77600	10400	48000	7910	22400	117000	156000	56000	77600	37000	101000	55400
38	529.251	13.06	Negative	38/529.2512/13.06/16/NEG	228000	280000	284000	466000	247000	200000	301000	129000	545000	136000	69500	89800	84000	123000	121000	38500	36300	67400	113000	91900	91100	85200	38800	63700	79000	28700	85700	89400	25600	53100	47400	35500	6290	13100	59800	94800	20300	108000	19800	63500	53300
38	492.212	13.59	Negative	38/492.2119/13.59/16/NEG	228000	449000	520000	519000	443000	463000	466000	284000	487000	226000	186000	213000	165000	190000	270000	102000	115000	72900	104000	77500	65900	80400	63500	87700	97300	54200	32100	89300	63800	53000	58900	41200	22200	31400	44900	91400	51200	57500	43300	72500	52300
38	529.251	13.1	Negative	38/529.2509/13.1/4/NEG	228000	280000	284000	466000	247000	200000	301000	118000	545000	136000	79700	89800	84000	86800	121000	71600	40800	86000	113000	91900	91100	85200	38800	63700	79000	26300	85700	89400	36700	53100	47400	35500	14000	19600	59800	94800	28800	77400	15100	117000	49000
38	537.256	13.77	Negative	38/537.2558/13.77/16/NEG	215000	291000	310000	366000	249000	204000	304000	145000	471000	130000	85600	85600	99600	109000	112000	51200	88000	136000	71100	62300	75200	68400	35900	68500	55000	43600	118000	191000	54200	67400	50500	35100	14300	18000	94800	144000	62400	66800	33600	40400	42600
38	557.199	13.59	Negative	38/557.1987/13.59/2/NEG	210000	329000	280000	349000	275000	465000	436000	245000	362000	227000	208000	241000	117000	150000	163000	24800	107000	55300	40700	104000	58400	52900	0	67900	78300	81400	22700	53000	19800	46100	30400	33600	18500	37900	39000	50000	43300	53000	39300	59800	31700
38	629.15	13.59	Negative	38/629.1502/13.59/17/NEG	210000	569000	489000	578000	641000	250000	496000	195000	574000	136000	235000	65900	100000	164000	227000	116000	106000	298000	83200	92600	279000	73200	52800	48300	96300	78100	71000	94200	68000	134000	16200	62100	7500	19800	38200	89000	54500	64700	30100	32200	50000
38	557.199	13.59	Negative	38/557.1988/13.59/17/NEG	210000	339000	387000	351000	362000	465000	436000	245000	362000	227000	208000	241000	191000	150000	195000	119000	107000	171000	69900	104000	104000	108000	48100	67900	78300	81400	53100	56600	63100	49300	55900	69200	53000	37900	61300	50000	43300	53000	39300	59800	44300
38	469.211	14.06	Negative	38/469.2113/14.06/16/NEG	201000	279000	233000	458000	240000	202000	320000	109000	510000	114000	101000	83800	77800	94100	111000	75500	54800	106000	59200	44800	69000	86500	23500	83000	46400	39100	41700	92600	41600	55200	24800	34200	12200	19800	66000	62900	43400	33600	17800	50400	37500
38	327.158	14.08	Negative	38/327.158/14.08/1/NEG	181000	230000	377000	424000	165000	262000	319000	151000	269000	140000	114000	153000	81500	104000	134000	77900	61200	150000	47900	28600	0	31700	29800	0	0	35300	31900	32400	0	32800	29800	20300	17800	31300	41300	23100	0	17900	0	42700	13200
38	327.158	14.07	Negative	38/327.1581/14.07/15/NEG	181000	380000	461000	424000	335000	262000	319000	204000	482000	144000	171000	153000	95900	104000	134000	77900	61200	150000	59600	90400	52300	73100	40500	62300	40200	35300	31900	70700	35600	43900	29800	33600	17800	31300	41300	35900	13300	38700	63600	42700	29100
38	497.26	12.93	Negative	38/497.2605/12.93/13/NEG	127000	273000	178000	382000	195000	146000	234000	104000	431000	106000	100000	72600	84700	75000	123000	41200	38300	78600	57000	38000	72700	49400	31900	52600	41800	63500	34000	73400	55100	39300	31800	26800	7870	19100	54800	61600	25300	30200	18200	28900	23500
38	549.256	13.84	Negative	38/549.2556/13.84/13/NEG	89400	136000	121000	204000	104000	76200	128000	68200	238000	55000	27100	47100	56300	34100	48400	23000	23900	46700	22900	22600	32800	19700	11800	24400	61000	34700	21000	65100	36400	23200	9530	10900	4360	8950	21700	44300	17900	18300	12300	14300	15600
38	549.256	13.88	Negative	38/549.2557/13.88/4/NEG	89400	114000	121000	204000	104000	76200	128000	68200	238000	55000	29000	47100	56300	34100	49900	23000	23900	46700	21800	22600	32800	19700	11700	24400	61000	13700	58300	65100	48000	23200	9530	10800	6940	8950	21700	23600	17900	18300	12300	14300	13000
38	511.275	14.13	Negative	38/511.2752/14.13/11/NEG	83700	115000	99200	163000	134000	104000	146000	38400	269000	67200	52300	51700	27100	53300	57300	0	15000	32800	31700	13100	32800	31000	15600	26900	26400	13100	21500	40600	9950	13600	7660	20200	0	4320	46900	24300	8000	23300	19400	64400	18400
38	661.293	13.22	Negative	38/661.2931/13.22/12/NEG	60500	126000	80700	105000	79500	65200	82400	52400	155000	55700	44200	21700	0	31400	65000	0	18700	0	17700	10400	21600	13100	4930	20000	14500	4840	14600	24100	9900	15500	0	8860	7070	0	26600	17700	11100	13600	0	12800	9620
38	630.153	13.58	Negative	38/630.1527/13.58/13/NEG	43600	148000	121000	182000	175000	75100	141000	39800	181000	39000	94400	0	31200	50800	84500	56400	24300	39000	29000	21200	28500	16200	14200	14000	76900	14300	8960	23700	18700	18600	3420	9790	0	4010	4050	17300	13100	22300	5580	6540	12200
38	558.202	13.58	Negative	38/558.2023/13.58/9/NEG	29300	85800	123000	127000	108000	72300	123000	39900	85000	94600	76300	31400	22900	32800	51000	41900	29000	21300	10500	17200	0	11100	10500	17400	10200	5940	0	15000	0	10200	3810	10500	11000	11700	0	17400	9870	12800	12100	12100	11500
38	632.293	13.58	Negative	38/632.2935/13.58/10/NEG	20100	122000	118000	157000	168000	108000	143000	73300	111000	68300	26200	65300	27400	47000	23600	0	25100	25900	46900	53300	31000	20700	16800	18500	30500	0	15000	25600	0	15200	5420	9920	4630	17400	14800	22900	11700	18100	10200	14200	15300
39	605.669	14.51	Positive	39/605.669/14.51/17/POS	1220000	923000	1040000	1250000	787000	599000	860000	147000	2650000	423000	98200	365000	379000	96800	1130000	264000	307000	848000	634000	753000	601000	266000	228000	467000	581000	319000	488000	748000	292000	393000	0	245000	0	0	798000	907000	559000	576000	0	633000	469000
39	612.101	14.55	Positive	39/612.1015/14.55/23/POS	1120000	1570000	1060000	1850000	617000	524000	705000	676000	1920000	500000	391000	458000	215000	350000	757000	557000	420000	793000	461000	408000	759000	707000	430000	545000	702000	488000	540000	480000	398000	501000	112000	278000	212000	97900	747000	641000	180000	537000	126000	436000	537000
39	173.117	14.37	Negative	39/173.1173/14.37/25/NEG	58300000	26000000	30500000	56500000	40300000	10300000	33400000	26700000	95400000	28700000	11900000	8310000	7180000	6620000	17100000	10500000	16300000	20800000	13800000	7920000	21500000	11900000	5040000	17600000	8820000	4290000	7930000	16600000	4780000	17100000	6440000	8370000	1620000	12700000	13400000	18700000	17400000	13200000	4130000	7580000	8240000
39	173.118	14.37	Negative	39/173.1175/14.37/4/NEG	54200000	26000000	30500000	51000000	40300000	8980000	27000000	26700000	95400000	28700000	11900000	8310000	7180000	6620000	12900000	8320000	14900000	18300000	13800000	7920000	21500000	11900000	5040000	17600000	8820000	2810000	7880000	16600000	4780000	17100000	5260000	8370000	1380000	5890000	10000000	18700000	14300000	13200000	4130000	6730000	8240000
39	527.271	14.98	Negative	39/527.2713/14.98/24/NEG	46700000	58900000	66600000	82300000	64100000	47700000	64200000	37800000	98300000	32200000	25100000	26400000	29100000	30500000	39600000	16100000	25200000	36500000	27800000	20300000	34100000	25100000	10100000	15400000	23400000	17200000	24200000	41700000	20400000	19800000	11900000	18700000	5080000	11200000	21100000	28200000	10500000	14500000	9140000	16300000	19700000
39	527.271	14.98	Negative	39/527.2712/14.98/1/NEG	46700000	58900000	66600000	82300000	64100000	46800000	64200000	37800000	98300000	32200000	25100000	18700000	29100000	30500000	25500000	9600000	22200000	22000000	27800000	20300000	30200000	25100000	10100000	15400000	23400000	12000000	21600000	41700000	11400000	19800000	10200000	18700000	4030000	10500000	16100000	28200000	10500000	14500000	9140000	16300000	19700000
39	353.163	14.67	Negative	39/353.1632/14.67/24/NEG	12900000	19300000	16500000	23400000	15200000	11500000	18000000	8550000	32300000	8400000	6410000	6090000	5800000	7110000	10400000	4160000	5080000	8870000	6660000	5590000	9010000	5340000	3560000	5880000	5180000	3850000	5920000	6760000	3890000	5480000	1910000	3140000	1440000	2370000	5780000	6920000	3490000	5750000	3270000	5200000	4840000
39	528.274	14.98	Negative	39/528.2745/14.98/32/NEG	12200000	14900000	17300000	22100000	16100000	12200000	17300000	9710000	26500000	8860000	6490000	6730000	7240000	7700000	10200000	4040000	6250000	9550000	7120000	5230000	9770000	6380000	2520000	4040000	6320000	4460000	6280000	10600000	5210000	4670000	2780000	5180000	1000000	2890000	5510000	7840000	2770000	3750000	2230000	3920000	5170000
39	528.275	14.98	Negative	39/528.2746/14.98/1/NEG	12200000	14800000	13300000	22100000	16100000	12200000	17300000	9710000	25200000	8860000	6480000	4860000	7240000	7700000	6560000	2400000	6070000	5480000	7120000	5230000	7820000	4570000	1780000	3730000	4260000	3000000	6020000	10600000	3010000	4070000	2600000	4240000	1000000	2890000	4210000	7840000	2770000	3690000	1480000	3760000	5170000
39	481.265	14.98	Negative	39/481.2654/14.98/16/NEG	6160000	8450000	9450000	12300000	8590000	6840000	9470000	5160000	14300000	4490000	3510000	3480000	3750000	3880000	4940000	2230000	2910000	3930000	3600000	2070000	4060000	3150000	1550000	2360000	2590000	1820000	2430000	5090000	2180000	2390000	1370000	2420000	612000	1320000	3130000	3560000	1600000	2450000	1280000	2160000	2440000
39	174.121	14.43	Negative	39/174.1207/14.43/26/NEG	5910000	2630000	2830000	5250000	3770000	940000	3190000	2480000	9120000	2790000	1190000	743000	680000	699000	1540000	961000	1560000	2040000	1310000	803000	2060000	1230000	616000	1600000	865000	379000	783000	1760000	580000	1710000	674000	782000	136000	1170000	1290000	1500000	1780000	1310000	389000	676000	776000
39	529.277	14.98	Negative	39/529.2769/14.98/15/NEG	2620000	3520000	3660000	4630000	3710000	3010000	3760000	2180000	5760000	1800000	1380000	1440000	1510000	1710000	2120000	800000	1350000	1900000	1590000	994000	2020000	1290000	499000	767000	1180000	596000	1280000	2500000	1230000	1170000	658000	898000	224000	644000	1100000	1600000	558000	778000	463000	995000	1050000
39	241.106	14.44	Negative	39/241.1059/14.44/20/NEG	2590000	1010000	1260000	2290000	1720000	520000	1360000	1090000	2890000	1300000	547000	390000	342000	327000	679000	463000	671000	773000	577000	329000	898000	369000	232000	669000	353000	204000	301000	624000	185000	625000	316000	469000	79600	533000	546000	784000	656000	583000	272000	413000	409000
39	241.105	14.37	Negative	39/241.1054/14.37/6/NEG	2580000	994000	1260000	2250000	1720000	520000	1330000	1080000	2890000	1300000	547000	390000	342000	327000	679000	400000	671000	629000	577000	329000	898000	369000	232000	669000	353000	153000	282000	624000	185000	625000	212000	382000	75900	491000	374000	784000	535000	539000	123000	271000	318000
39	354.168	14.68	Negative	39/354.1675/14.68/17/NEG	2140000	3160000	2810000	3960000	2660000	1900000	2850000	1420000	5610000	1410000	1020000	968000	911000	1210000	1690000	674000	788000	1440000	961000	941000	1450000	931000	689000	999000	955000	560000	772000	1060000	574000	977000	295000	495000	208000	291000	1050000	1060000	512000	1120000	553000	877000	775000
39	249.128	14.44	Negative	39/249.1276/14.44/26/NEG	1880000	1280000	1430000	3600000	2150000	433000	2060000	1080000	6430000	1790000	702000	433000	459000	431000	1080000	655000	898000	1630000	1220000	632000	1620000	865000	342000	1430000	882000	287000	735000	1530000	532000	1460000	530000	578000	72900	668000	1160000	1790000	1480000	1110000	366000	617000	585000
39	482.269	14.98	Negative	39/482.2688/14.98/18/NEG	1490000	1970000	2170000	2950000	2150000	1840000	2180000	1130000	3320000	1090000	862000	838000	897000	927000	1290000	514000	803000	1390000	872000	498000	1290000	768000	344000	541000	644000	413000	897000	1280000	364000	664000	427000	532000	151000	427000	729000	1010000	365000	605000	278000	661000	719000
39	241.106	14.37	Negative	39/241.1058/14.37/4/NEG	1460000	994000	1260000	1920000	1720000	312000	838000	1080000	2890000	1300000	547000	390000	342000	327000	213000	185000	308000	601000	577000	329000	506000	369000	232000	669000	294000	98500	152000	624000	84400	625000	131000	382000	75900	278000	268000	784000	523000	539000	272000	197000	318000
39	343.135	14.68	Negative	39/343.1353/14.68/16/NEG	923000	1920000	1750000	2290000	1390000	1190000	1650000	781000	2920000	799000	603000	548000	602000	667000	906000	350000	411000	698000	648000	452000	559000	334000	396000	452000	441000	246000	294000	367000	221000	340000	115000	216000	100000	117000	390000	376000	204000	286000	278000	342000	252000
39	355.16	14.69	Negative	39/355.1597/14.69/1/NEG	561000	479000	388000	967000	353000	456000	707000	254000	901000	249000	234000	207000	247000	243000	307000	116000	174000	343000	214000	0	317000	295000	129000	318000	125000	111000	157000	163000	126000	128000	0	200000	35500	71200	258000	71200	294000	149000	87000	191000	44900
39	355.16	14.68	Negative	39/355.1596/14.68/15/NEG	561000	732000	633000	967000	606000	456000	707000	315000	1310000	354000	245000	211000	247000	288000	307000	136000	174000	348000	324000	267000	462000	295000	129000	318000	131000	111000	186000	247000	126000	252000	60900	200000	35500	71200	258000	269000	294000	227000	91700	191000	222000
39	530.28	14.98	Negative	39/530.2798/14.98/19/NEG	383000	590000	612000	894000	567000	438000	646000	330000	888000	315000	259000	205000	237000	275000	366000	121000	215000	411000	451000	88900	439000	127000	78600	115000	281000	100000	149000	417000	89100	127000	80500	157000	30200	134000	183000	157000	203000	125000	68700	183000	245000
39	544.262	14.99	Negative	39/544.262/14.99/19/NEG	355000	440000	433000	579000	480000	403000	494000	286000	737000	223000	181000	198000	229000	213000	303000	149000	213000	310000	218000	77300	165000	120000	57300	116000	274000	92200	164000	340000	112000	101000	65000	68200	31300	92900	140000	152000	93500	100000	66900	102000	214000
39	541.25	14.45	Negative	39/541.2504/14.45/16/NEG	309000	425000	549000	573000	346000	279000	440000	184000	834000	253000	162000	167000	173000	165000	191000	89600	148000	257000	148000	116000	158000	132000	79500	192000	102000	131000	109000	264000	208000	74900	48100	84800	16900	61500	156000	117000	54500	127000	68500	92700	93400
39	483.271	14.98	Negative	39/483.2714/14.98/15/NEG	304000	398000	460000	561000	474000	362000	423000	256000	681000	221000	219000	155000	180000	222000	312000	120000	95100	343000	201000	95100	164000	120000	75900	112000	129000	75100	115000	294000	84100	98200	62600	83000	28100	0	134000	157000	75600	121000	89300	98700	86100
39	551.271	14.42	Negative	39/551.2715/14.42/19/NEG	303000	439000	451000	598000	397000	301000	475000	195000	828000	243000	167000	169000	126000	182000	218000	107000	139000	255000	98000	77000	122000	273000	109000	157000	197000	61700	89000	353000	90800	119000	74700	70500	20100	77100	192000	151000	81800	112000	96000	124000	89000
39	551.271	14.54	Negative	39/551.2714/14.54/2/NEG	303000	341000	289000	529000	293000	257000	407000	164000	635000	139000	137000	113000	106000	135000	192000	95100	108000	209000	119000	54400	165000	80500	41600	112000	55700	52700	69500	177000	66700	61600	61700	41900	17800	88200	75400	151000	50200	84700	32900	72400	73000
39	345.132	14.67	Negative	39/345.1321/14.67/16/NEG	269000	662000	598000	800000	564000	455000	615000	308000	1060000	296000	243000	201000	211000	232000	292000	119000	135000	238000	128000	132000	121000	115000	95200	127000	231000	73400	94700	118000	92700	94700	49200	103000	23900	67100	98000	99300	61600	84700	63800	98100	79600
39	355.17	14.68	Negative	39/355.1697/14.68/16/NEG	254000	316000	330000	451000	298000	236000	352000	212000	666000	166000	126000	137000	107000	147000	174000	84400	77300	189000	141000	60700	143000	86800	83800	103000	79400	67200	71700	116000	73800	79500	33100	64600	14700	0	148000	91100	53700	84000	36800	73200	86400
39	551.272	14.31	Negative	39/551.2718/14.31/3/NEG	234000	439000	375000	534000	315000	218000	352000	173000	662000	243000	147000	107000	122000	148000	218000	75900	139000	124000	87900	69300	105000	82400	54800	157000	103000	52300	77200	254000	63400	119000	74700	50800	13900	57100	129000	127000	44900	69400	96000	94700	65000
39	565.287	15.05	Negative	39/565.2867/15.05/16/NEG	137000	197000	166000	247000	173000	133000	173000	123000	364000	93400	100000	74900	86900	80200	106000	41600	45900	81600	78800	35700	118000	123000	21800	82500	35400	25100	44500	108000	89000	88400	19300	48300	9740	20300	56900	51100	30600	75700	21300	28900	25500
39	713.361	14.61	Negative	39/713.3614/14.61/15/NEG	134000	230000	220000	247000	162000	112000	201000	98800	275000	97100	85500	64600	69100	67400	101000	34300	46000	61600	82900	24100	48200	30700	22800	39900	66200	22400	38000	59100	27500	29600	0	19000	4090	13700	42800	60300	27800	35400	22000	29100	25200
39	565.287	14.97	Negative	39/565.2868/14.97/3/NEG	134000	173000	166000	209000	138000	96500	134000	52500	257000	93400	100000	56700	86900	71000	75600	31500	33300	47100	61600	28600	28600	123000	21800	59000	28600	25100	28300	89700	18700	26600	14300	48300	9740	14600	38600	41600	17100	26700	18700	27500	25000
41	174.955	1.39	Negative	41/174.9551/1.39/35/NEG	56200000	59700000	52600000	67700000	51300000	38100000	58500000	48900000	79800000	56200000	40900000	39400000	56000000	41500000	47500000	50700000	25900000	33400000	25100000	42900000	30700000	30100000	26600000	23100000	32700000	18100000	21700000	28800000	28600000	19000000	11200000	16200000	41900000	10600000	21300000	21500000	8990000	18400000	15500000	35400000	14600000
41	304.914	1.39	Negative	41/304.9141/1.39/41/NEG	20400000	22500000	16900000	31300000	14100000	8300000	19100000	15800000	44100000	19000000	11400000	9940000	17700000	10400000	13600000	15300000	4360000	10300000	5850000	16500000	8840000	7640000	7370000	5660000	11000000	3870000	5490000	8830000	4940000	4980000	1950000	3890000	12800000	2030000	7660000	5400000	1560000	3440000	2760000	7750000	2440000
41	434.872	1.39	Negative	41/434.872/1.39/23/NEG	5790000	7200000	4670000	11700000	3020000	1690000	4970000	4300000	18200000	5400000	2770000	2260000	4880000	2050000	3560000	3660000	635000	2930000	1210000	5770000	2320000	1750000	1820000	1190000	3520000	826000	1220000	2220000	798000	1210000	324000	900000	2890000	360000	2650000	1500000	288000	903000	618000	1590000	582000
41	242.943	1.4	Negative	41/242.9432/1.4/21/NEG	3750000	5370000	4010000	5270000	3310000	2770000	3650000	3400000	4500000	3180000	3330000	2510000	3190000	2850000	3030000	2870000	2070000	2120000	1560000	2300000	1820000	2170000	2060000	1680000	2020000	1170000	967000	1770000	1580000	1220000	770000	1180000	2290000	739000	1580000	1970000	1060000	1600000	1470000	1950000	1470000
41	418.894	1.39	Negative	41/418.8945/1.39/21/NEG	2490000	3120000	4920000	3600000	2870000	2580000	1940000	3550000	3720000	2640000	1840000	2930000	2580000	1840000	1550000	1950000	996000	1540000	918000	1680000	1520000	1370000	1210000	824000	1600000	854000	1220000	1800000	699000	807000	501000	859000	1070000	393000	1390000	674000	349000	611000	579000	624000	426000
41	372.901	1.39	Negative	41/372.9015/1.39/24/NEG	1890000	2090000	1520000	2500000	1520000	1170000	2250000	1540000	2800000	1890000	1460000	1030000	1750000	1300000	1740000	1580000	638000	836000	645000	974000	975000	828000	875000	673000	908000	516000	453000	1030000	594000	508000	260000	445000	1160000	264000	650000	649000	230000	567000	330000	795000	376000
41	178.948	1.39	Negative	41/178.9481/1.39/17/NEG	1160000	1340000	1130000	1500000	1160000	912000	1340000	1010000	1830000	1180000	860000	933000	1140000	829000	999000	1110000	546000	702000	497000	864000	640000	641000	537000	505000	696000	389000	479000	501000	580000	377000	212000	349000	957000	240000	432000	548000	182000	336000	289000	731000	271000
41	305.918	1.39	Negative	41/305.9176/1.39/18/NEG	1050000	1190000	984000	1800000	740000	471000	1020000	942000	2200000	1090000	695000	545000	1070000	548000	798000	802000	243000	560000	292000	918000	459000	493000	391000	287000	658000	198000	276000	438000	243000	243000	108000	211000	583000	103000	414000	296000	92900	190000	142000	405000	132000
41	502.86	1.39	Negative	41/502.8596/1.39/19/NEG	1030000	1170000	708000	1440000	664000	389000	1100000	763000	1750000	749000	566000	468000	862000	496000	722000	752000	234000	398000	249000	535000	333000	324000	315000	239000	563000	163000	184000	436000	187000	240000	78100	184000	501000	104000	359000	223000	74500	179000	132000	302000	180000
41	164.926	1.39	Negative	41/164.9262/1.39/23/NEG	872000	2330000	2560000	3290000	2550000	2140000	3110000	2250000	3040000	2520000	2370000	1870000	2440000	2110000	2360000	2150000	1360000	1390000	1120000	1700000	1120000	1240000	1030000	1030000	1230000	751000	680000	1000000	1080000	655000	419000	668000	1230000	460000	980000	759000	442000	736000	742000	1300000	701000
41	548.852	1.39	Negative	41/548.8525/1.39/17/NEG	682000	975000	1350000	1370000	730000	468000	643000	1030000	1470000	712000	491000	651000	701000	441000	412000	572000	162000	411000	212000	566000	378000	358000	338000	175000	510000	153000	286000	516000	127000	211000	89800	202000	231000	71200	467000	197000	61400	156000	135000	152000	131000
41	435.875	1.39	Negative	41/435.8751/1.39/16/NEG	452000	512000	375000	891000	250000	120000	382000	326000	1410000	430000	213000	152000	347000	179000	248000	379000	65000	207000	83400	406000	160000	120000	142000	73200	276000	70300	88800	123000	62400	82100	21000	65500	212000	26000	201000	126000	23800	70300	44300	122000	28700
41	419.896	1.39	Negative	41/419.8963/1.39/19/NEG	404000	580000	936000	604000	463000	455000	428000	600000	688000	465000	319000	606000	517000	281000	251000	391000	223000	250000	153000	316000	264000	386000	220000	148000	280000	144000	205000	259000	126000	135000	86700	157000	200000	75200	257000	117000	61500	108000	110000	108000	66500
41	294.885	1.39	Negative	41/294.8852/1.39/18/NEG	317000	1030000	908000	1460000	814000	604000	1140000	877000	1640000	849000	720000	549000	944000	561000	827000	820000	270000	399000	282000	476000	297000	541000	350000	234000	353000	156000	160000	345000	193000	180000	73800	156000	388000	85100	214000	169000	57100	179000	91700	287000	75700
41	243.947	1.42	Negative	41/243.9468/1.42/14/NEG	190000	233000	179000	233000	143000	147000	181000	158000	227000	168000	147000	140000	161000	118000	140000	150000	93500	117000	68500	87700	62500	55700	62300	48800	75300	43900	40800	79900	55900	52200	35900	39100	106000	31200	86600	49200	33000	56700	63500	77300	52900
41	549.854	1.39	Negative	41/549.8544/1.39/4/NEG	140000	213000	399000	356000	158000	66000	164000	203000	324000	196000	117000	190000	161000	103000	112000	137000	34300	106000	37100	0	93900	68700	73200	46400	120000	39500	60100	70400	30500	39800	20600	39700	45200	12400	95000	38700	16100	40500	29300	28100	13200
42	226.094	8.83	Positive	42/226.0935/8.83/48/POS	56200000	117000000	96400000	109000000	143000000	63400000	44700000	70700000	54800000	56500000	98300000	53500000	128000000	67300000	139000000	31900000	57200000	51400000	25900000	34900000	47200000	43900000	76900000	42700000	47800000	33600000	43400000	47100000	47800000	52000000	42300000	52600000	68700000	52800000	35900000	39500000	38100000	66200000	31000000	25700000	70100000
42	152.057	8.83	Positive	42/152.0568/8.83/28/POS	4900000	9980000	9000000	9810000	12300000	5400000	4270000	7900000	5640000	5390000	9240000	4530000	13600000	7180000	14400000	2920000	5560000	4920000	2780000	3680000	4770000	4550000	8010000	4580000	4710000	3360000	5300000	5170000	5710000	5890000	4170000	5450000	7410000	5950000	3850000	4840000	4290000	7180000	3680000	2890000	8090000
43	216.015	3.09	Negative	43/216.0152/3.09/31/NEG	6660000	91400000	80800000	43900000	113000000	86200000	72800000	93100000	28700000	102000000	103000000	43100000	50300000	84500000	63700000	77800000	63500000	44500000	46700000	94100000	31700000	38000000	40500000	79400000	48600000	46300000	55500000	27400000	47600000	24500000	24400000	18800000	38000000	32400000	35600000	22000000	47100000	54500000	29300000	14600000	23800000
43	218.011	3.08	Negative	43/218.011/3.08/41/NEG	4760000	8350000	7580000	3660000	10600000	7610000	6830000	8190000	2450000	9410000	8980000	3660000	4550000	7400000	5710000	7240000	5670000	3870000	4240000	7600000	2850000	3400000	3690000	6420000	4270000	4110000	4700000	2380000	4350000	2250000	2160000	1620000	3190000	2790000	3170000	1940000	4120000	4800000	2610000	1230000	2110000
43	217.019	3.08	Negative	43/217.0187/3.08/44/NEG	4290000	7780000	6700000	3560000	9520000	7110000	5580000	7380000	2280000	7600000	8480000	3260000	3920000	6840000	4930000	6350000	5140000	3670000	3750000	8040000	2400000	3170000	3250000	6970000	3990000	3830000	4220000	2260000	3790000	1870000	1950000	1490000	3160000	2660000	2910000	1720000	3810000	4530000	2380000	1130000	1930000
43	340.01	3.07	Negative	43/340.0097/3.07/15/NEG	720000	941000	1070000	247000	831000	809000	293000	652000	866000	638000	702000	344000	464000	483000	491000	481000	399000	265000	220000	761000	190000	154000	229000	253000	278000	357000	413000	189000	300000	229000	212000	96100	370000	175000	213000	162000	252000	399000	214000	51700	205000
43	284.003	3.08	Negative	43/284.0033/3.08/27/NEG	435000	1780000	1830000	739000	2290000	1520000	1390000	2240000	427000	2770000	3070000	1080000	1370000	1910000	1350000	2260000	1220000	832000	931000	2180000	481000	720000	921000	1700000	608000	844000	790000	341000	863000	441000	430000	406000	1350000	733000	475000	267000	789000	728000	532000	279000	543000
43	572.148	3.11	Negative	43/572.1484/3.11/17/NEG	0	2670000	2810000	1320000	2890000	2380000	1240000	1630000	667000	1890000	1800000	789000	781000	1060000	1400000	844000	333000	777000	534000	1620000	518000	479000	431000	1260000	340000	199000	360000	274000	184000	168000	83900	188000	138000	69800	149000	197000	178000	152000	164000	136000	300000
43	600.143	3.1	Negative	43/600.1433/3.1/10/NEG	0	1510000	1050000	739000	1300000	1110000	1090000	1350000	258000	879000	512000	487000	528000	857000	570000	526000	556000	197000	449000	836000	102000	137000	105000	199000	430000	366000	696000	266000	399000	240000	196000	73800	153000	216000	438000	228000	304000	384000	238000	162000	70000
44	205.058	9.42	Positive	44/205.0578/9.42/44/POS	28400000	38000000	26300000	52700000	29900000	22400000	33800000	16400000	64700000	14100000	10300000	14700000	12300000	14300000	27600000	10600000	13200000	30800000	22300000	15600000	29300000	19600000	14100000	23700000	22400000	13400000	23500000	33900000	13400000	19600000	7790000	8460000	3700000	7890000	26300000	32800000	13100000	17800000	8110000	15700000	14100000
44	207.054	9.42	Positive	44/207.0535/9.42/38/POS	3080000	3440000	2310000	4730000	2960000	2040000	3310000	1340000	5640000	1640000	978000	1290000	1270000	1310000	2690000	1040000	1290000	2780000	2230000	1390000	2730000	2060000	1160000	2180000	2080000	1150000	2060000	3220000	1050000	1870000	929000	844000	391000	674000	2360000	2750000	1010000	1630000	933000	1580000	1340000
44	421.132	9.31	Positive	44/421.1317/9.31/41/POS	1940000	2680000	2550000	3960000	2080000	2040000	1720000	1340000	3240000	989000	538000	1190000	745000	700000	954000	506000	638000	1310000	902000	726000	1650000	865000	887000	530000	1630000	726000	1430000	2030000	558000	1070000	614000	723000	379000	603000	2170000	1460000	759000	1190000	606000	780000	863000
44	203.042	9.43	Negative	44/203.0423/9.43/37/NEG	53200000	72900000	49500000	93900000	57200000	46000000	69200000	30900000	109000000	33200000	22800000	23800000	22200000	28700000	43600000	15900000	19100000	28600000	20700000	15800000	32100000	17400000	14300000	21000000	25200000	10200000	15600000	41800000	18500000	11900000	9530000	7880000	5570000	4320000	23500000	26800000	11900000	12400000	8500000	22000000	18000000
44	443.141	9.3	Negative	44/443.1408/9.3/28/NEG	7420000	10200000	7670000	14100000	6890000	5910000	7940000	4870000	13000000	3940000	2180000	2650000	2010000	2380000	2850000	1090000	1770000	2920000	1430000	1940000	3210000	1750000	766000	923000	1480000	1690000	2610000	1980000	1800000	1570000	1080000	1130000	402000	927000	2300000	1330000	1260000	922000	366000	1790000	1680000
44	239.019	9.47	Negative	44/239.0193/9.47/28/NEG	6920000	11100000	9780000	14300000	10300000	9620000	10700000	7350000	13300000	7190000	5010000	5570000	4800000	5510000	6290000	3310000	3660000	5460000	3630000	2520000	3860000	3410000	2610000	2970000	3390000	1750000	2050000	3920000	2610000	1940000	2040000	1520000	1430000	1000000	3110000	4170000	1980000	1940000	1580000	2750000	2850000
44	249.049	9.64	Negative	44/249.0487/9.64/24/NEG	4330000	6810000	4940000	10000000	6410000	4350000	8490000	3150000	7400000	3540000	2230000	2180000	2350000	3110000	5300000	1880000	3120000	6280000	3820000	2100000	3170000	3210000	1670000	4380000	3790000	2060000	1840000	4250000	2620000	3070000	1500000	1450000	808000	674000	2990000	4780000	1370000	2310000	1220000	3020000	1690000
44	271.031	9.42	Negative	44/271.0307/9.42/19/NEG	3450000	5380000	3150000	6660000	3930000	2970000	5140000	2100000	7090000	2060000	1590000	1470000	1350000	1840000	2730000	997000	1260000	1890000	1240000	990000	1810000	1030000	872000	1320000	1620000	608000	890000	2610000	1280000	764000	521000	428000	374000	215000	1200000	1570000	504000	641000	708000	1250000	1220000
44	443.071	9.55	Negative	44/443.0708/9.55/17/NEG	2730000	4660000	3490000	7630000	3120000	4630000	4390000	2470000	3620000	2280000	1400000	1600000	1200000	1390000	2730000	881000	1190000	2730000	1930000	1560000	1650000	1460000	850000	1130000	1400000	677000	489000	1940000	854000	798000	617000	735000	451000	316000	1150000	1160000	421000	541000	548000	1220000	844000
44	443.07	9.56	Negative	44/443.0701/9.56/9/NEG	2730000	4660000	3490000	7630000	2610000	4630000	4390000	1490000	2360000	1600000	1010000	1600000	742000	1160000	2730000	881000	1090000	2730000	1930000	1560000	1650000	1460000	492000	1130000	1400000	444000	489000	1940000	854000	798000	617000	735000	451000	316000	1150000	1160000	421000	541000	294000	1220000	844000
44	241.016	9.47	Negative	44/241.0162/9.47/21/NEG	2530000	4200000	3770000	5620000	4000000	3910000	4210000	2980000	5070000	2740000	2130000	2170000	1800000	2090000	2320000	1260000	1340000	2580000	1380000	974000	1470000	1300000	812000	1250000	1310000	753000	804000	1430000	940000	650000	663000	663000	465000	363000	970000	1670000	761000	702000	636000	1070000	1070000
44	241.016	9.47	Negative	44/241.0162/9.47/5/NEG	2530000	4200000	3770000	5040000	4000000	3910000	4210000	2980000	5070000	2660000	2130000	2170000	1800000	2090000	2320000	1260000	1340000	1560000	1380000	974000	1470000	1300000	812000	1250000	1310000	753000	804000	1430000	940000	650000	663000	663000	465000	363000	970000	1670000	761000	702000	428000	1070000	1070000
44	407.094	9.5	Negative	44/407.0938/9.5/20/NEG	1660000	2650000	1250000	4000000	1530000	1100000	2070000	665000	5070000	788000	417000	415000	329000	534000	825000	225000	440000	977000	550000	242000	709000	485000	265000	644000	601000	303000	299000	1490000	528000	537000	213000	219000	84900	84400	697000	867000	254000	367000	139000	457000	383000
44	444.144	9.32	Negative	44/444.1442/9.32/17/NEG	1410000	1840000	1390000	2480000	1290000	1060000	1380000	924000	2210000	722000	420000	533000	431000	466000	530000	197000	314000	400000	250000	287000	579000	313000	141000	173000	357000	292000	534000	330000	450000	338000	170000	237000	69700	225000	522000	186000	219000	160000	57500	276000	328000
44	445.067	9.55	Negative	44/445.0669/9.55/20/NEG	1290000	2380000	1760000	3550000	1510000	2230000	2080000	1210000	1760000	1100000	675000	748000	605000	634000	1270000	384000	566000	1370000	892000	432000	781000	816000	266000	675000	714000	465000	332000	813000	408000	324000	234000	348000	175000	89400	448000	534000	274000	295000	256000	680000	413000
44	242.049	8.97	Negative	44/242.0491/8.97/21/NEG	968000	1340000	1210000	1760000	1190000	841000	1090000	599000	2650000	537000	560000	381000	336000	472000	619000	340000	346000	565000	378000	411000	362000	487000	191000	446000	303000	319000	287000	550000	70000	314000	136000	237000	86200	140000	108000	244000	179000	322000	277000	229000	279000
44	194.079	9.13	Negative	44/194.0787/9.13/19/NEG	915000	1120000	1130000	1480000	1090000	1010000	1040000	510000	1160000	681000	428000	699000	418000	374000	683000	228000	353000	600000	529000	186000	479000	376000	154000	266000	575000	91700	233000	393000	324000	668000	189000	328000	84200	219000	135000	392000	286000	384000	213000	248000	292000
44	187.065	9.34	Negative	44/187.065/9.34/17/NEG	820000	1200000	794000	1580000	1020000	702000	1290000	530000	2100000	482000	340000	280000	326000	450000	638000	240000	384000	439000	295000	215000	491000	228000	236000	430000	176000	234000	405000	321000	345000	310000	156000	220000	60100	158000	346000	281000	276000	262000	123000	285000	474000
44	453.1	9.42	Negative	44/453.0996/9.42/15/NEG	761000	1100000	514000	1310000	542000	373000	867000	310000	1970000	311000	162000	167000	124000	219000	305000	79600	130000	324000	126000	103000	406000	122000	68700	154000	172000	65600	115000	414000	174000	91600	124000	40500	0	19400	210000	279000	59600	76500	22300	144000	177000
44	317.036	9.66	Negative	44/317.0363/9.66/19/NEG	708000	741000	578000	1050000	592000	406000	691000	504000	445000	284000	201000	299000	239000	223000	413000	181000	204000	456000	303000	123000	229000	208000	128000	235000	237000	139000	109000	262000	87800	202000	63400	73300	32200	49600	174000	231000	91600	83700	57500	138000	66900
44	212.038	9.38	Negative	44/212.0381/9.38/22/NEG	672000	1030000	792000	1510000	551000	366000	968000	189000	2740000	305000	194000	105000	129000	113000	298000	117000	158000	436000	148000	40000	402000	169000	121000	229000	165000	120000	53600	441000	157000	231000	49700	127000	78700	48100	209000	344000	81900	64100	64400	221000	104000
44	397.135	9.32	Negative	44/397.1353/9.32/16/NEG	651000	972000	893000	1630000	818000	636000	887000	530000	1350000	422000	216000	333000	229000	250000	341000	116000	180000	337000	157000	193000	340000	303000	86700	83100	249000	178000	309000	212000	199000	151000	170000	121000	62100	84600	239000	181000	165000	99000	38400	249000	153000
44	397.135	9.32	Negative	44/397.1352/9.32/4/NEG	651000	972000	845000	1630000	818000	588000	887000	530000	1350000	422000	216000	333000	223000	250000	341000	116000	180000	337000	136000	193000	340000	151000	86700	83100	132000	178000	309000	212000	199000	143000	170000	121000	62100	84600	239000	86800	165000	99000	38400	249000	153000
44	433.112	9.32	Negative	44/433.112/9.32/18/NEG	597000	1090000	964000	1640000	961000	997000	843000	605000	1290000	564000	307000	330000	277000	249000	284000	121000	227000	321000	131000	193000	282000	222000	96800	53100	119000	205000	227000	240000	166000	117000	96700	148000	35000	81200	216000	58800	91100	58200	29500	167000	73900
44	511.128	9.32	Negative	44/511.1284/9.32/16/NEG	590000	761000	529000	963000	456000	422000	511000	316000	910000	282000	142000	238000	159000	174000	227000	94600	159000	143000	109000	138000	315000	154000	54800	62900	79000	161000	218000	145000	198000	122000	69000	51000	31200	77200	250000	54600	77600	62300	33000	116000	87100
44	511.128	9.33	Negative	44/511.1282/9.33/2/NEG	590000	364000	166000	963000	285000	422000	511000	184000	544000	146000	115000	238000	46100	71700	227000	94600	159000	143000	69900	37200	315000	44100	54800	21400	25100	161000	218000	145000	198000	60400	69000	51000	31200	77200	250000	34800	77600	62300	33000	116000	9640
44	262.026	9.6	Negative	44/262.026/9.6/19/NEG	569000	1020000	1160000	1430000	1280000	928000	1180000	963000	1000000	752000	456000	492000	400000	506000	687000	343000	538000	781000	556000	358000	522000	602000	376000	519000	715000	413000	345000	448000	292000	417000	301000	325000	286000	216000	474000	574000	207000	340000	184000	468000	344000
44	213.004	9.04	Negative	44/213.0037/9.04/18/NEG	525000	1220000	947000	1690000	1030000	912000	1250000	404000	1460000	449000	329000	376000	382000	374000	886000	215000	393000	332000	275000	219000	587000	236000	152000	538000	426000	255000	133000	163000	185000	249000	139000	352000	84900	162000	221000	503000	196000	249000	155000	317000	334000
44	201.019	9.49	Negative	44/201.0192/9.49/21/NEG	515000	756000	612000	815000	554000	487000	500000	373000	1160000	298000	220000	183000	231000	199000	280000	145000	202000	327000	382000	199000	221000	204000	160000	128000	251000	125000	282000	240000	205000	122000	179000	119000	96700	60000	266000	271000	113000	137000	100000	163000	132000
44	227.049	9.2	Negative	44/227.0492/9.2/17/NEG	476000	740000	1140000	1010000	581000	445000	567000	239000	2120000	331000	221000	142000	111000	117000	272000	162000	186000	324000	237000	83700	680000	324000	145000	246000	270000	176000	204000	681000	198000	439000	111000	276000	62200	69200	330000	452000	143000	220000	176000	314000	234000
44	151.073	9.13	Negative	44/151.0727/9.13/18/NEG	411000	591000	596000	770000	582000	547000	565000	247000	647000	294000	217000	299000	193000	171000	317000	185000	178000	241000	265000	127000	225000	129000	84800	137000	288000	42600	108000	179000	135000	281000	65300	152000	40900	60700	47400	129000	126000	151000	78100	113000	114000
44	251.044	9.62	Negative	44/251.0444/9.62/14/NEG	390000	659000	428000	932000	503000	399000	730000	330000	709000	317000	181000	242000	251000	260000	471000	180000	330000	673000	379000	212000	323000	371000	159000	495000	366000	193000	151000	425000	282000	267000	125000	135000	52400	91100	284000	394000	104000	114000	86400	226000	159000
44	251.044	9.67	Negative	44/251.0442/9.67/7/NEG	389000	659000	428000	932000	503000	399000	730000	330000	573000	317000	181000	242000	251000	248000	471000	180000	330000	673000	379000	212000	255000	371000	154000	495000	366000	193000	151000	358000	282000	267000	125000	135000	52400	91100	284000	394000	104000	114000	86400	226000	86500
44	149.057	9.25	Negative	44/149.0569/9.25/4/NEG	346000	651000	478000	988000	511000	341000	604000	192000	1230000	290000	171000	171000	96500	161000	243000	113000	163000	255000	184000	124000	286000	135000	104000	148000	133000	144000	208000	231000	124000	205000	63500	126000	8380	65700	221000	138000	89300	132000	105000	134000	109000
44	445.146	9.32	Negative	44/445.1462/9.32/14/NEG	307000	389000	288000	575000	303000	230000	291000	175000	558000	176000	83800	112000	89000	90200	111000	56800	73600	103000	68600	36700	76800	80300	34400	57600	56700	68200	96800	89500	57300	56300	20100	46500	14100	32600	67300	36200	61200	37000	15600	49800	62100
44	273.026	9.42	Negative	44/273.0265/9.42/16/NEG	298000	553000	269000	629000	359000	316000	484000	181000	640000	183000	137000	146000	115000	157000	217000	100000	126000	170000	99900	81900	134000	95600	47300	98500	155000	50000	81400	254000	99900	61100	55300	35900	13900	13700	177000	88000	43300	48600	25900	104000	115000
44	409.09	9.5	Negative	44/409.0898/9.5/14/NEG	265000	431000	322000	732000	307000	186000	384000	136000	959000	132000	89700	78300	67800	90700	174000	33000	60800	202000	162000	44700	116000	65800	45000	152000	90100	37200	59400	207000	128000	105000	22000	24700	3980	9720	168000	185000	22600	97800	13000	70300	93700
44	471.136	9.21	Negative	44/471.1358/9.21/18/NEG	227000	298000	215000	446000	181000	149000	211000	149000	359000	119000	81400	80800	66800	71500	88300	48000	45500	143000	40300	35700	69100	31900	24300	268000	103000	62600	59400	65600	27700	35600	30100	17200	5480	31500	77900	98700	54000	33200	47700	71100	48500
44	347.966	9.42	Negative	44/347.9656/9.42/11/NEG	182000	127000	92900	147000	107000	123000	155000	79800	265000	80900	49900	40700	26100	60100	63300	22900	28000	34400	25000	21400	32400	22000	11900	27400	70600	15400	15500	30900	8380	13400	6210	10600	0	2250	21000	21200	7460	8990	7480	16800	6970
44	435.109	9.32	Negative	44/435.109/9.32/15/NEG	175000	307000	307000	480000	282000	245000	243000	190000	380000	154000	68600	115000	61200	80200	59400	60200	62000	55300	37400	44300	59500	36500	23600	15300	45100	17600	30900	25300	47300	32600	45500	15400	12800	20000	50300	19300	42800	21000	8800	31000	22500
44	316.084	9.25	Negative	44/316.0835/9.25/16/NEG	161000	225000	206000	309000	178000	98200	146000	98300	289000	70400	93200	70400	41900	64700	105000	32300	44500	63100	52800	44900	63100	63400	21200	51500	59700	34600	57000	80000	30100	48200	35600	22500	0	21100	70000	43400	26800	40700	25300	32800	38700
44	457.157	9.59	Negative	44/457.1569/9.59/2/NEG	159000	194000	171000	293000	170000	88000	82600	108000	324000	92400	58900	39500	46700	84700	55600	24200	52300	52300	36600	23400	30000	34400	20400	24300	27700	16800	18400	29700	0	51900	0	18000	0	13800	12500	51800	0	46000	18800	25700	13900
44	457.157	9.66	Negative	44/457.1566/9.66/16/NEG	159000	218000	171000	364000	182000	175000	206000	108000	324000	92400	58900	68400	53700	84700	123000	25600	52300	116000	50800	24300	75400	34400	22800	34800	40700	29900	41500	53600	19100	51900	13700	18000	3390	25300	22800	51800	78600	46000	18800	37200	23500
44	229.071	9.5	Negative	44/229.0714/9.5/17/NEG	156000	248000	252000	279000	211000	141000	190000	120000	501000	125000	114000	76000	83700	80800	114000	76000	76100	116000	92000	163000	111000	88400	79800	46200	76500	46900	82400	116000	73900	76000	30900	57600	11500	20900	65300	78700	66100	59700	33900	59500	63200
44	447.063	9.54	Negative	44/447.0633/9.54/12/NEG	156000	390000	259000	547000	214000	314000	320000	147000	244000	185000	100000	120000	84400	91200	164000	63000	95500	225000	140000	64300	178000	110000	50000	178000	45900	32600	30700	73800	42000	31200	34800	54700	22500	8970	62500	72500	14700	31700	11900	72000	78700
44	242.02	9.49	Negative	44/242.02/9.49/15/NEG	139000	241000	207000	376000	274000	240000	269000	183000	325000	156000	97300	146000	128000	107000	138000	94100	87500	173000	86000	58400	75000	53300	34700	52200	45100	37900	40000	68400	55500	28500	34000	36800	38100	16000	68100	69100	18200	67700	20100	53700	47400
44	512.132	9.32	Negative	44/512.1317/9.32/14/NEG	121000	177000	110000	202000	115000	90900	110000	104000	177000	63800	21900	35800	36900	35600	35600	18100	21800	62500	21400	14000	22700	12500	12500	4570	22900	17300	35700	25600	46800	17900	2570	5940	5220	11300	55300	13700	0	11400	3520	16400	12200
44	398.139	9.32	Negative	44/398.1386/9.32/14/NEG	106000	182000	154000	262000	140000	136000	157000	83900	239000	73100	40600	60500	37900	30500	89500	14000	47000	37200	30400	21500	54200	23900	9680	13200	24400	17200	15800	32600	2990	23200	8770	10400	5480	0	25300	16100	3920	18000	3220	23600	25400
44	303.06	9.72	Negative	44/303.0604/9.72/7/NEG	103000	171000	93800	239000	68700	47500	81900	19100	568000	41200	32900	15200	0	11900	52800	18700	20200	54100	26000	3810	50200	54700	15700	24700	34200	32600	10600	109000	20100	54300	10800	32900	0	0	55900	48900	19200	44900	15500	53500	27200
44	179.022	9.05	Negative	44/179.0224/9.05/14/NEG	79700	132000	120000	155000	121000	97600	149000	52200	181000	57100	47400	61800	42800	49700	152000	28000	57300	51600	32000	46600	89300	31900	19200	112000	89500	57200	17500	44100	37300	40200	25800	58600	9580	29300	65400	72500	31500	49300	23500	41200	48800
44	270.079	9.19	Negative	44/270.0789/9.19/6/NEG	52300	61100	63900	97900	48000	38900	65400	20500	80200	38600	67000	16600	0	13300	22100	23500	17800	15500	12700	11600	45900	4710	4210	11200	4290	42000	12400	13200	5160	12700	3940	9880	0	3310	0	6180	6010	9610	4920	4280	10700
45	150.059	2.96	Positive	45/150.0585/2.96/57/POS	52700000	10500000	39200000	24300000	16400000	53000000	8890000	17600000	20500000	41100000	11000000	165000000	24900000	11900000	4360000	10500000	9030000	12600000	27300000	11700000	22000000	18800000	19200000	9230000	39300000	19300000	62600000	12700000	17800000	27300000	28200000	76800000	12000000	38300000	63000000	19200000	18100000	29700000	25400000	26200000	8810000
45	152.054	2.97	Positive	45/152.0542/2.97/53/POS	2350000	511000	1520000	1360000	863000	2370000	584000	693000	833000	2110000	588000	7220000	1190000	623000	269000	506000	371000	665000	1200000	475000	1060000	887000	756000	487000	1590000	955000	2780000	632000	1050000	1100000	1290000	3510000	505000	2070000	2950000	846000	992000	1310000	1090000	1160000	370000
45	172.04	2.96	Positive	45/172.0403/2.96/16/POS	131000	247000	687000	562000	226000	859000	265000	429000	287000	682000	148000	2450000	243000	153000	147000	168000	152000	139000	439000	149000	212000	426000	406000	175000	555000	188000	857000	132000	217000	233000	437000	1480000	118000	521000	688000	228000	510000	238000	406000	188000	0
45	230.115	3.01	Positive	45/230.115/3.01/37/POS	113000	233000	167000	195000	0	0	0	0	0	232000	186000	519000	695000	493000	205000	246000	992000	644000	262000	565000	615000	758000	228000	587000	711000	727000	627000	499000	645000	432000	577000	326000	182000	448000	869000	796000	539000	475000	790000	465000	527000
45	189.124	3.03	Positive	45/189.1236/3.03/13/POS	107000	537000	494000	214000	456000	435000	0	879000	190000	704000	149000	2160000	208000	102000	0	0	412000	153000	662000	116000	510000	0	481000	148000	419000	263000	1170000	201000	240000	210000	420000	524000	156000	316000	1430000	219000	220000	167000	203000	1430000	240000
45	148.043	2.97	Negative	45/148.0426/2.97/20/NEG	1810000	1060000	3130000	2740000	1900000	4420000	1330000	1740000	3220000	3740000	1110000	10600000	1860000	886000	350000	770000	616000	937000	1710000	652000	2180000	1440000	782000	907000	2260000	1420000	3130000	743000	1050000	1440000	1840000	3590000	601000	1290000	3020000	1700000	1320000	972000	565000	1740000	196000
45	215.067	2.98	Negative	45/215.067/2.98/16/NEG	216000	232000	293000	324000	214000	164000	151000	166000	208000	228000	159000	254000	135000	97900	172000	60700	98800	101000	37800	80600	46300	28500	55700	45200	45200	53300	31000	47800	100000	71900	26400	81600	113000	1180000	190000	106000	16600	71600	34300	137000	32300
45	187.108	3.06	Negative	45/187.108/3.06/2/NEG	24900	100000	39900	98500	115000	113000	22800	66900	30800	105000	28400	182000	36100	0	0	29600	98800	37400	52400	0	56500	0	51000	18700	39900	27600	121000	38400	24900	41800	47600	16700	98600	26700	198000	26000	16500	15800	21900	152000	27700
45	150.038	2.99	Negative	45/150.0384/2.99/2/NEG	0	0	117000	119000	35500	204000	45500	0	152000	129000	22800	455000	49000	0	0	57000	28400	35200	35700	0	103000	24700	28300	17000	21600	26100	87500	0	106000	25000	48800	120000	68000	58600	96300	20100	33100	28900	18600	58700	0
45	215.067	3.06	Negative	45/215.0668/3.06/3/NEG	0	232000	293000	324000	214000	164000	151000	93000	208000	228000	159000	254000	135000	97900	172000	60700	98800	101000	33400	80600	41900	27300	55700	45200	37900	53300	0	23200	0	71900	26400	81600	113000	1040000	23000	106000	10200	71600	34200	137000	31300
45	150.038	2.97	Negative	45/150.0384/2.97/11/NEG	0	32000	141000	119000	98800	204000	45500	82500	152000	214000	55800	455000	108000	27400	0	57000	28400	35200	132000	27100	103000	62000	29500	17000	70000	26100	87500	26300	106000	72600	48800	120000	68000	58600	96300	32200	33100	38100	29500	58700	3830
45	216.031	2.98	Negative	45/216.0308/2.98/17/NEG	0	262000	603000	625000	347000	819000	257000	326000	665000	819000	286000	1570000	399000	193000	71600	173000	150000	201000	341000	109000	307000	259000	182000	84800	508000	281000	463000	98700	319000	404000	297000	605000	157000	224000	479000	164000	282000	164000	107000	486000	31300
47	251.089	12.05	Positive	47/251.089/12.05/51/POS	49000000	70900000	58000000	83000000	64800000	50400000	70700000	31300000	118000000	11900000	35300000	10800000	17700000	27200000	64300000	31000000	32400000	59800000	49300000	30400000	62900000	42700000	26800000	54600000	32900000	22600000	20000000	66700000	24000000	34800000	10100000	21600000	2420000	7980000	23400000	53500000	20800000	36900000	9700000	20000000	24800000
47	427.303	12.05	Positive	47/427.3029/12.05/47/POS	28800000	37700000	43000000	48700000	39700000	28800000	28100000	22200000	57200000	19100000	20500000	15500000	13000000	13400000	25300000	17000000	20400000	32700000	28000000	36700000	39800000	30000000	29700000	28700000	35100000	27200000	28100000	61300000	19200000	32000000	21000000	27000000	9710000	10300000	30900000	52400000	17300000	37300000	11200000	29700000	27900000
47	246.134	12.05	Positive	47/246.1337/12.05/44/POS	22500000	33400000	28300000	38800000	25300000	14900000	29200000	7750000	77400000	3190000	11700000	2710000	6570000	11400000	26800000	12000000	13500000	27300000	18300000	13000000	27000000	15600000	8530000	22800000	9920000	8120000	5440000	26500000	9430000	12700000	3320000	7920000	945000	2950000	6660000	21500000	7770000	13600000	4010000	6710000	8060000
47	211.097	12.05	Positive	47/211.0966/12.05/47/POS	18900000	32900000	24900000	38500000	29200000	16600000	31200000	9580000	84300000	3830000	13800000	3170000	7810000	11800000	31700000	14900000	16200000	30800000	20900000	15700000	30900000	19200000	10600000	29400000	13500000	10300000	7390000	34800000	12500000	18000000	3820000	9850000	1260000	3690000	9410000	25200000	10100000	18200000	4670000	9530000	11200000
47	479.189	12.05	Positive	47/479.189/12.05/46/POS	15900000	29400000	20300000	36100000	18700000	9030000	20600000	3690000	56300000	666000	5200000	505000	1160000	3240000	12300000	3610000	3860000	11700000	6930000	3200000	13500000	5990000	1950000	9210000	3610000	1580000	1380000	13000000	1900000	3870000	324000	1270000	0	307000	1980000	9410000	1970000	3930000	492000	1630000	1970000
47	197.081	12.04	Positive	47/197.081/12.04/3/POS	11900000	18300000	15900000	26300000	16600000	10800000	18700000	6240000	51900000	2290000	8730000	2230000	4630000	7440000	18900000	9070000	10300000	19700000	13200000	9090000	19000000	12800000	6250000	18300000	8240000	6630000	4570000	21800000	8120000	10500000	2300000	5980000	740000	2320000	5800000	16000000	6370000	11800000	2640000	5670000	7110000
47	229.107	12.05	Positive	47/229.1072/12.05/50/POS	8700000	15400000	13500000	20600000	13700000	7630000	15600000	4080000	44900000	1780000	6390000	1560000	3570000	5840000	14400000	6460000	7350000	15200000	10500000	7220000	14800000	8880000	4390000	13900000	6430000	4570000	3360000	15900000	6280000	8360000	1700000	4690000	430000	1600000	4370000	13100000	4980000	8900000	2190000	4280000	5210000
47	444.244	12.03	Positive	47/444.2441/12.03/45/POS	8040000	9930000	6460000	10500000	6510000	5340000	7390000	3800000	9860000	2850000	2930000	2960000	3190000	2660000	5260000	2900000	4000000	5220000	5540000	3760000	5920000	4580000	3000000	5200000	4930000	3590000	4060000	7870000	2600000	4940000	2400000	3280000	1050000	2000000	3700000	6140000	2470000	5120000	1530000	4160000	3250000
47	428.306	12.05	Positive	47/428.3064/12.05/42/POS	5780000	8360000	9510000	9900000	8520000	6040000	5800000	4980000	12500000	4290000	4310000	3140000	2850000	2760000	5320000	3790000	4210000	6520000	5820000	7460000	8890000	6470000	6350000	5870000	6980000	5600000	5890000	13600000	3930000	6430000	3960000	5700000	2010000	2180000	6560000	11400000	3860000	7070000	2690000	5750000	5490000
47	429.319	11.63	Positive	47/429.3188/11.63/36/POS	5640000	8260000	7460000	9230000	6250000	4790000	4820000	3900000	16300000	2400000	3210000	3870000	1720000	1510000	3710000	2170000	1890000	4990000	3540000	4090000	4510000	3230000	5090000	3790000	6420000	4220000	7460000	7460000	1760000	3190000	1740000	2440000	948000	1380000	6930000	5700000	1810000	4140000	1500000	2840000	2280000
47	252.092	12.05	Positive	47/252.0924/12.05/46/POS	5480000	7750000	7230000	9400000	7240000	5910000	8400000	3440000	14800000	1510000	3960000	1480000	2090000	3310000	7310000	3510000	3630000	7380000	5970000	3440000	7040000	5380000	3020000	6880000	3920000	2870000	2130000	7800000	2880000	3960000	1280000	2620000	328000	987000	2790000	5570000	2350000	4260000	1370000	2510000	3080000
47	480.192	12.05	Positive	47/480.1923/12.05/39/POS	3710000	6590000	4600000	8580000	4260000	2360000	4790000	947000	13600000	82000	1090000	0	253000	832000	3110000	862000	901000	2600000	1680000	685000	3400000	1260000	455000	2020000	853000	433000	405000	3310000	619000	895000	0	268000	0	0	424000	2320000	595000	1000000	101000	325000	521000
47	289.139	12.04	Positive	47/289.1395/12.04/48/POS	3220000	7960000	6620000	13200000	7700000	4470000	9270000	2450000	30400000	1000000	3690000	745000	1510000	3240000	7400000	3240000	3690000	8330000	6120000	4040000	9600000	4960000	2370000	7730000	3560000	2480000	2430000	10600000	3260000	4260000	963000	2320000	271000	933000	2230000	8110000	2580000	5120000	1020000	2120000	2450000
47	397.292	12.36	Positive	47/397.2922/12.36/47/POS	3150000	4470000	3480000	6040000	3430000	3330000	2740000	1990000	6370000	2360000	2670000	1390000	1340000	2230000	4020000	1640000	2600000	3060000	3130000	2890000	4870000	2890000	2420000	2960000	3560000	1900000	2840000	5480000	1580000	3370000	1250000	3000000	863000	1300000	3570000	4480000	1740000	3210000	1530000	2430000	1880000
47	274.165	12.05	Positive	47/274.1649/12.05/45/POS	2990000	3810000	1950000	3130000	1660000	1040000	1660000	672000	3710000	256000	926000	277000	504000	754000	1600000	958000	1120000	1440000	1390000	1120000	1890000	1210000	704000	1480000	788000	758000	409000	1710000	634000	935000	293000	623000	0	272000	687000	1350000	615000	1070000	342000	551000	631000
47	247.137	12.05	Positive	47/247.137/12.05/49/POS	2960000	3850000	2720000	4120000	3500000	1640000	3530000	897000	9760000	472000	1490000	378000	924000	1290000	3170000	1720000	1670000	2780000	2070000	1600000	3190000	2020000	1110000	2620000	1090000	871000	692000	3530000	1060000	1550000	306000	1070000	94900	392000	853000	2260000	926000	1740000	566000	806000	1120000
47	487.25	12.03	Positive	47/487.25/12.03/38/POS	1880000	4400000	2630000	5740000	2760000	2420000	3640000	2130000	6990000	1400000	1470000	1250000	1480000	1170000	2930000	1140000	1800000	2430000	2570000	1680000	3630000	2520000	1550000	2260000	2340000	1670000	2350000	5310000	1770000	3230000	1310000	1670000	386000	795000	2520000	4080000	1330000	2540000	742000	2010000	1700000
47	267.063	12.05	Positive	47/267.063/12.05/43/POS	1790000	2660000	2180000	3280000	2590000	1640000	2430000	1120000	5340000	542000	1010000	293000	589000	1020000	2170000	1100000	1280000	2170000	1620000	1120000	2720000	1470000	1060000	2240000	1130000	889000	895000	2730000	972000	1350000	434000	898000	75600	271000	1080000	2390000	860000	1430000	267000	832000	1100000
47	445.248	12.04	Positive	47/445.2475/12.04/47/POS	1600000	2210000	1580000	1970000	1680000	1160000	1290000	869000	1800000	710000	659000	722000	558000	573000	925000	649000	878000	1300000	969000	767000	1350000	978000	521000	1190000	768000	758000	720000	1690000	574000	972000	466000	619000	357000	303000	810000	1340000	632000	948000	479000	958000	769000
47	575.158	12.61	Positive	47/575.1583/12.61/41/POS	1190000	2110000	1390000	1820000	2600000	670000	1450000	1050000	2940000	256000	2460000	114000	450000	1310000	3330000	1640000	1560000	3740000	1740000	1040000	2840000	2100000	957000	3700000	754000	1140000	444000	3360000	1250000	1600000	131000	502000	55500	177000	577000	2960000	1220000	1130000	350000	356000	1100000
47	399.308	12.01	Positive	47/399.3079/12.01/37/POS	1180000	1680000	1130000	2920000	1330000	770000	1340000	676000	1870000	714000	711000	505000	476000	455000	975000	431000	519000	1160000	1030000	907000	1660000	1050000	717000	1150000	966000	690000	858000	2390000	567000	1110000	589000	830000	295000	255000	975000	1870000	415000	1230000	278000	796000	796000
47	230.111	12.05	Positive	47/230.1105/12.05/49/POS	1050000	1600000	1420000	2090000	1410000	1030000	2110000	529000	5500000	135000	842000	89500	567000	811000	1760000	808000	920000	1750000	1510000	1100000	1610000	1040000	634000	1750000	964000	696000	460000	2110000	718000	1100000	124000	468000	0	226000	539000	1450000	668000	1060000	248000	515000	601000
47	230.111	12.05	Positive	47/230.1105/12.05/4/POS	851000	1600000	1420000	2090000	1390000	1030000	2110000	529000	5500000	135000	842000	89500	567000	811000	1760000	808000	920000	1750000	1510000	895000	1610000	1040000	634000	1750000	964000	696000	460000	2110000	672000	894000	124000	468000	0	226000	539000	1440000	668000	1060000	242000	515000	601000
47	151.075	12.21	Positive	47/151.0754/12.21/13/POS	347000	499000	467000	613000	378000	424000	664000	148000	1210000	258000	304000	258000	318000	325000	466000	360000	307000	510000	405000	287000	452000	389000	240000	552000	273000	265000	271000	570000	215000	394000	145000	257000	281000	247000	190000	588000	252000	299000	117000	275000	274000
47	290.143	12.05	Positive	47/290.1429/12.05/42/POS	326000	1030000	925000	1530000	902000	388000	1020000	383000	4200000	116000	439000	0	189000	372000	1080000	498000	547000	1050000	826000	524000	1250000	809000	335000	979000	382000	401000	246000	1420000	417000	519000	203000	301000	0	79700	305000	1030000	382000	667000	90300	284000	468000
47	305.117	12.05	Positive	47/305.1166/12.05/38/POS	237000	953000	636000	1730000	901000	465000	1490000	435000	5920000	132000	487000	129000	252000	509000	1660000	540000	901000	1660000	1100000	786000	2010000	1210000	523000	1550000	853000	634000	409000	2600000	827000	1250000	235000	563000	0	242000	572000	2170000	665000	1280000	255000	658000	788000
47	471.209	12.02	Negative	47/471.2085/12.02/41/NEG	18800000	24500000	20500000	37000000	20900000	18900000	25900000	11200000	42600000	11300000	8470000	7870000	8090000	8990000	14100000	4620000	6650000	10300000	7420000	5210000	9000000	8400000	4680000	7730000	5090000	4810000	8210000	11400000	4110000	4240000	2760000	3360000	603000	1400000	5530000	9880000	2750000	5660000	1500000	4420000	4520000
47	472.212	12.02	Negative	47/472.2117/12.02/35/NEG	3870000	5110000	4260000	7930000	4770000	3920000	5390000	2440000	9110000	2250000	1760000	1620000	1530000	2010000	2770000	939000	1340000	2000000	1840000	1080000	2030000	1890000	1010000	1770000	1080000	917000	1400000	2650000	824000	860000	612000	766000	120000	296000	1360000	2450000	548000	1330000	312000	860000	1070000
47	425.203	12.02	Negative	47/425.2028/12.02/30/NEG	3110000	4840000	4510000	7350000	4500000	3490000	4970000	2300000	8730000	2090000	1620000	1510000	1370000	1640000	2690000	864000	1300000	1820000	1340000	1050000	1530000	1350000	916000	1280000	959000	771000	1240000	1990000	692000	820000	539000	531000	129000	303000	1050000	1620000	555000	1090000	300000	730000	844000
47	471.294	12.06	Negative	47/471.2938/12.06/45/NEG	2500000	3510000	3490000	4620000	2750000	2130000	2900000	1670000	6180000	1520000	1580000	836000	955000	1110000	1340000	820000	729000	1060000	1290000	1400000	1320000	905000	995000	1020000	1140000	687000	740000	1840000	641000	871000	355000	551000	346000	212000	1100000	1140000	631000	652000	362000	822000	594000
47	539.196	12.02	Negative	47/539.1963/12.02/27/NEG	1250000	1640000	1160000	2270000	1240000	1190000	1690000	687000	2480000	811000	609000	549000	621000	569000	921000	290000	407000	597000	530000	428000	530000	554000	254000	627000	353000	391000	382000	827000	377000	314000	220000	260000	43000	110000	472000	623000	180000	525000	109000	326000	261000
47	473.214	12.02	Negative	47/473.2141/12.02/26/NEG	866000	1050000	1000000	1470000	867000	789000	1200000	516000	1980000	489000	377000	355000	370000	407000	659000	219000	275000	353000	314000	303000	367000	249000	245000	401000	209000	220000	339000	499000	170000	199000	110000	180000	28000	68400	242000	407000	118000	239000	62100	266000	212000
47	426.207	12.02	Negative	47/426.2067/12.02/24/NEG	624000	1020000	818000	1480000	818000	679000	1030000	375000	1760000	431000	317000	294000	377000	359000	423000	163000	240000	429000	405000	232000	490000	239000	85000	320000	200000	176000	161000	543000	136000	162000	97800	113000	25000	58200	211000	366000	103000	140000	48600	130000	137000
47	472.298	12.05	Negative	47/472.2976/12.05/27/NEG	566000	858000	792000	973000	661000	581000	740000	371000	1380000	353000	386000	204000	230000	223000	345000	178000	168000	270000	191000	240000	374000	289000	189000	234000	142000	146000	220000	432000	190000	226000	67000	92700	26600	41700	209000	320000	102000	149000	57600	247000	151000
47	597.168	12.6	Negative	47/597.1681/12.6/23/NEG	544000	1080000	627000	782000	915000	228000	1120000	306000	2960000	64900	568000	18000	185000	311000	773000	314000	216000	545000	267000	277000	423000	258000	189000	701000	182000	88000	28400	441000	298000	306000	9190	62600	2940	20900	69000	395000	187000	211000	105000	22900	191000
47	325.039	12.53	Negative	47/325.0392/12.53/22/NEG	447000	830000	669000	1040000	690000	595000	795000	233000	1280000	315000	251000	159000	172000	235000	341000	234000	221000	271000	233000	217000	230000	134000	125000	309000	128000	68300	81000	477000	85300	201000	34900	78100	32900	25900	177000	236000	104000	105000	68400	154000	91800
47	289.062	12.52	Negative	47/289.0624/12.52/22/NEG	416000	585000	452000	763000	464000	334000	599000	217000	1100000	219000	165000	125000	174000	136000	247000	92600	158000	275000	193000	90300	226000	119000	79200	207000	113000	78500	109000	278000	82000	137000	35000	78300	30700	25200	129000	270000	58800	73400	94900	182000	122000
48	293.179	18.53	Negative	48/293.179/18.53/20/NEG	47800000	71100000	87900000	80800000	32900000	52600000	59000000	120000000	104000000	53500000	71200000	62100000	99000000	35900000	70900000	41500000	45200000	31200000	7910000	24200000	10000000	15600000	21200000	11100000	13600000	33200000	26500000	11300000	10600000	15300000	11000000	10000000	20900000	8660000	19000000	16400000	12100000	15600000	13500000	16100000	13100000
48	353.2	18.15	Negative	48/353.2005/18.15/23/NEG	33600000	55400000	75900000	55400000	25300000	38100000	42600000	110000000	65900000	43400000	59500000	39500000	53300000	25900000	49000000	32800000	37000000	23500000	4350000	15800000	5340000	9560000	14900000	7570000	13000000	20000000	19700000	9800000	5840000	10900000	6380000	12700000	14600000	11500000	11700000	12000000	10300000	14800000	16300000	9090000	11100000
48	339.2	19.22	Negative	48/339.2/19.22/29/NEG	19800000	27700000	25100000	26900000	14400000	23400000	14000000	56600000	36700000	30300000	35400000	13700000	11200000	15400000	18700000	17100000	10900000	11300000	4230000	28000000	5740000	11800000	27800000	5990000	7160000	4770000	6790000	3520000	3500000	2740000	1460000	3590000	14900000	2930000	3890000	2310000	1650000	2310000	2630000	2690000	2750000
48	337.206	19.2	Negative	48/337.2058/19.2/18/NEG	17900000	29600000	38400000	29000000	11400000	19600000	23000000	58500000	40400000	19300000	27900000	15900000	28500000	12700000	25100000	12400000	12800000	8640000	3060000	6690000	2460000	3340000	4540000	2910000	4470000	8280000	8100000	3230000	3020000	3160000	3900000	3470000	4750000	3930000	5890000	4900000	3890000	5320000	4680000	3970000	4010000
48	397.226	18.32	Negative	48/397.2265/18.32/22/NEG	17000000	33600000	52000000	47000000	15400000	24500000	26500000	51900000	32500000	24600000	33100000	19900000	26600000	12700000	30100000	17300000	17400000	16600000	1960000	8870000	2900000	4730000	9290000	5600000	5530000	11000000	5590000	5240000	2730000	5230000	3130000	6040000	7020000	5500000	5120000	7920000	5050000	7260000	7030000	5340000	4440000
48	294.182	18.53	Negative	48/294.1824/18.53/20/NEG	7770000	10600000	13200000	12400000	5120000	7550000	8640000	17800000	15100000	7930000	10200000	10100000	15300000	5380000	10600000	6260000	7000000	4700000	1190000	3660000	1640000	2290000	3160000	1700000	2000000	4730000	4060000	1650000	1520000	2380000	1740000	1400000	3160000	1290000	2650000	2460000	1880000	2350000	1980000	2200000	1900000
48	441.253	18.45	Negative	48/441.2529/18.45/21/NEG	7720000	16000000	20700000	19300000	5990000	10100000	12900000	21400000	14900000	8580000	13000000	8900000	11000000	5420000	11400000	6670000	7480000	5210000	944000	3800000	770000	2110000	3770000	1820000	2560000	3520000	2830000	1460000	1160000	1690000	1360000	2210000	2260000	2140000	2320000	2610000	2030000	4510000	2490000	1800000	2080000
48	354.204	18.1	Negative	48/354.2039/18.1/16/NEG	5600000	9910000	13500000	9320000	3890000	6450000	7620000	19600000	11600000	7620000	10500000	6050000	9520000	4330000	7990000	6010000	6350000	3920000	754000	2840000	995000	1800000	2560000	1280000	2340000	3460000	3320000	1660000	1020000	1760000	1090000	1950000	2400000	2040000	2090000	2200000	1690000	2640000	2790000	1550000	2010000
48	340.203	19.04	Negative	48/340.2033/19.04/9/NEG	3920000	5320000	5200000	5120000	2590000	3720000	3000000	12300000	7690000	6120000	7500000	2690000	2180000	3040000	3940000	3240000	2180000	2190000	886000	5720000	1160000	2520000	4650000	1130000	794000	894000	1340000	680000	465000	585000	272000	657000	3380000	826000	758000	539000	215000	452000	595000	508000	666000
48	398.23	18.31	Negative	48/398.23/18.31/21/NEG	3430000	6680000	10400000	9180000	2930000	4580000	5600000	10300000	6240000	4520000	6400000	3610000	5330000	2540000	6010000	3210000	3540000	3080000	357000	1800000	597000	1140000	2000000	1200000	1110000	2450000	1060000	885000	510000	1070000	540000	1110000	1370000	1240000	1080000	1610000	1110000	1440000	1360000	1120000	847000
48	485.279	18.55	Negative	48/485.2793/18.55/20/NEG	3000000	6270000	8550000	7490000	3290000	4580000	5140000	9240000	5740000	3430000	5670000	3370000	5700000	2500000	4890000	2460000	2880000	2390000	535000	1790000	473000	696000	1420000	463000	850000	1950000	1560000	832000	725000	1030000	739000	728000	1230000	789000	1030000	1200000	927000	1260000	1050000	1150000	773000
48	295.175	18.53	Negative	48/295.175/18.53/20/NEG	2050000	3020000	3740000	3360000	1450000	2200000	2540000	5160000	4700000	2450000	3030000	2890000	4380000	1540000	2950000	1710000	1870000	1340000	328000	996000	392000	643000	855000	433000	534000	1350000	1080000	480000	592000	693000	461000	501000	898000	364000	782000	683000	534000	647000	732000	704000	735000
48	442.256	18.45	Negative	48/442.2562/18.45/20/NEG	1550000	3430000	4470000	4410000	1290000	2190000	2870000	4510000	3050000	1880000	2780000	1900000	2610000	1220000	2660000	1450000	1760000	1050000	191000	817000	174000	439000	949000	468000	412000	722000	636000	303000	252000	343000	290000	528000	781000	622000	495000	565000	432000	725000	703000	397000	452000
48	529.307	18.62	Negative	48/529.3065/18.62/20/NEG	1370000	2720000	3580000	3060000	1290000	2090000	1990000	3300000	2180000	1720000	2530000	1390000	1970000	1020000	1950000	938000	1230000	708000	188000	621000	248000	344000	619000	199000	318000	706000	560000	413000	209000	262000	198000	406000	600000	332000	274000	392000	499000	470000	555000	490000	314000
48	355.196	18.1	Negative	48/355.1963/18.1/15/NEG	1310000	2280000	3080000	2130000	970000	1530000	1660000	4510000	2600000	1570000	2300000	1480000	2380000	1010000	1890000	1300000	1290000	907000	195000	566000	212000	388000	588000	333000	598000	748000	949000	440000	228000	540000	234000	485000	581000	521000	457000	478000	517000	604000	666000	356000	346000
48	315.254	18.25	Negative	48/315.2543/18.25/20/NEG	1090000	959000	913000	878000	970000	1100000	1020000	2160000	1290000	1080000	881000	845000	817000	780000	685000	744000	595000	598000	527000	450000	508000	807000	406000	452000	512000	377000	339000	420000	312000	448000	319000	347000	480000	321000	452000	499000	429000	529000	362000	358000	357000
48	269.064	18.05	Negative	48/269.0643/18.05/19/NEG	1010000	955000	1000000	1170000	985000	1080000	1200000	1860000	2370000	980000	915000	941000	1090000	1010000	1050000	861000	875000	724000	729000	627000	905000	658000	750000	674000	546000	487000	608000	560000	640000	695000	508000	568000	465000	394000	643000	540000	400000	600000	521000	589000	574000
48	486.283	18.55	Negative	48/486.2827/18.55/20/NEG	783000	1710000	2130000	2010000	769000	1270000	1260000	2330000	1450000	848000	1380000	842000	1230000	664000	1190000	672000	733000	626000	71400	416000	89900	122000	341000	128000	230000	440000	367000	198000	125000	327000	181000	255000	289000	223000	309000	343000	189000	366000	444000	148000	176000
48	382.235	19.44	Negative	48/382.2352/19.44/1/NEG	710000	3190000	5050000	2410000	1370000	1340000	1400000	5890000	4550000	1850000	2730000	305000	2270000	880000	356000	307000	225000	178000	200000	633000	57800	429000	363000	348000	587000	352000	465000	251000	164000	378000	62800	321000	85600	126000	306000	573000	70900	630000	472000	350000	301000
48	355.206	18.11	Negative	48/355.2064/18.11/19/NEG	648000	1130000	1620000	1020000	535000	655000	887000	2270000	1250000	889000	1280000	775000	1050000	486000	967000	690000	767000	421000	93000	316000	91600	187000	293000	158000	150000	400000	368000	184000	101000	334000	119000	357000	253000	246000	204000	266000	204000	287000	300000	174000	366000
48	399.222	18.31	Negative	48/399.2223/18.31/21/NEG	626000	1270000	1930000	1610000	553000	899000	947000	2100000	1110000	790000	1180000	655000	1000000	450000	1150000	661000	588000	530000	59800	294000	156000	83800	353000	248000	256000	498000	184000	264000	83300	149000	90800	249000	178000	252000	179000	477000	144000	279000	469000	231000	147000
48	361.167	18.53	Negative	48/361.1667/18.53/20/NEG	575000	871000	1160000	1050000	473000	756000	648000	846000	696000	609000	900000	835000	1200000	487000	781000	436000	546000	393000	79800	291000	83400	177000	149000	123000	177000	440000	432000	125000	136000	169000	109000	108000	219000	112000	126000	277000	136000	193000	188000	219000	164000
48	295.184	18.53	Negative	48/295.1844/18.53/20/NEG	569000	946000	1210000	1180000	427000	700000	791000	1630000	1490000	851000	900000	866000	1350000	540000	916000	540000	525000	498000	153000	314000	149000	210000	250000	129000	246000	391000	602000	116000	103000	254000	114000	101000	258000	102000	228000	221000	126000	200000	168000	144000	155000
48	573.332	18.68	Negative	48/573.3317/18.68/20/NEG	544000	1460000	1800000	1430000	644000	914000	986000	1590000	1070000	810000	1250000	799000	882000	433000	806000	566000	501000	291000	64800	313000	61100	95100	230000	191000	125000	206000	298000	115000	77800	142000	116000	135000	206000	110000	125000	310000	192000	222000	181000	155000	136000
48	443.247	18.43	Negative	48/443.2466/18.43/5/NEG	459000	520000	562000	520000	212000	282000	398000	661000	447000	302000	454000	265000	339000	145000	413000	189000	262000	195000	28100	83000	19900	46300	261000	31100	69400	91000	113000	38700	33100	42300	44400	38300	45600	38700	83700	89400	52300	106000	108000	53800	74100
48	399.233	18.31	Negative	48/399.2335/18.31/19/NEG	403000	709000	1050000	979000	309000	558000	655000	1070000	614000	589000	773000	420000	581000	295000	614000	413000	403000	315000	125000	233000	46900	46400	211000	118000	84500	270000	105000	122000	60600	82600	64600	186000	119000	103000	91300	141000	142000	150000	176000	87900	85500
48	407.223	18.27	Negative	48/407.2233/18.27/20/NEG	389000	488000	434000	362000	367000	396000	351000	604000	509000	362000	300000	308000	282000	242000	272000	242000	245000	233000	170000	202000	196000	354000	133000	138000	104000	213000	94700	202000	121000	203000	110000	125000	127000	104000	108000	106000	141000	161000	154000	218000	151000
48	407.223	18.25	Negative	48/407.2228/18.25/3/NEG	367000	391000	376000	289000	330000	396000	351000	538000	502000	350000	300000	304000	278000	232000	272000	202000	245000	182000	170000	202000	196000	263000	133000	138000	95500	129000	94700	202000	121000	203000	110000	87700	0	94200	108000	94200	138000	161000	119000	116000	99100
48	421.188	18.11	Negative	48/421.1882/18.11/10/NEG	363000	530000	705000	469000	329000	493000	466000	906000	292000	547000	703000	523000	804000	364000	516000	448000	439000	295000	44600	117000	44500	108000	135000	73500	89000	218000	119000	42600	80600	157000	84200	99900	217000	217000	122000	128000	145000	143000	134000	120000	101000
48	530.31	18.61	Negative	48/530.3096/18.61/19/NEG	343000	784000	1000000	951000	399000	646000	548000	939000	610000	407000	688000	349000	506000	270000	608000	276000	300000	227000	57700	193000	51300	52500	141000	50300	135000	146000	103000	82900	54000	64200	79600	55200	77600	63600	76700	223000	14400	115000	145000	110000	78200
48	617.358	18.72	Negative	48/617.3581/18.72/19/NEG	319000	607000	944000	786000	362000	507000	475000	799000	481000	413000	704000	310000	398000	183000	366000	200000	257000	158000	30600	89900	27400	50600	142000	44200	98900	97400	83800	69200	51100	43600	38700	70400	55300	52300	59600	80900	63200	103000	91400	123000	36200
48	309.207	18.7	Negative	48/309.2074/18.7/19/NEG	318000	351000	381000	364000	317000	296000	314000	732000	463000	280000	265000	291000	215000	245000	216000	207000	199000	198000	174000	160000	228000	104000	171000	87000	98300	100000	122000	122000	84400	140000	171000	128000	101000	100000	122000	176000	98900	80500	148000	97500	98900
48	861.49	17.76	Negative	48/861.4895/17.76/15/NEG	304000	714000	778000	1040000	296000	474000	522000	511000	612000	326000	354000	383000	460000	223000	438000	149000	266000	181000	65800	127000	32400	70700	55500	35600	41500	91500	125000	22600	41200	127000	16200	33400	27500	39300	115000	151000	61300	58300	29900	34500	91300
48	465.214	18.31	Negative	48/465.2142/18.31/19/NEG	290000	573000	1140000	926000	304000	424000	550000	697000	431000	499000	541000	383000	581000	241000	534000	252000	324000	326000	30600	66400	57300	30800	121000	144000	90400	313000	85900	53100	46700	68700	53400	104000	92800	309000	76000	88600	65100	131000	137000	197000	80900
48	435.211	18.73	Negative	48/435.211/18.73/18/NEG	272000	226000	311000	267000	339000	270000	220000	567000	289000	297000	224000	218000	169000	175000	145000	135000	137000	142000	161000	103000	69100	79800	253000	102000	86900	61400	69100	55600	67900	66100	64400	85700	69900	95600	81400	56600	62300	56500	56700	55500	81000
48	405.193	19.22	Negative	48/405.1931/19.22/21/NEG	245000	365000	575000	406000	205000	232000	413000	404000	250000	288000	405000	251000	407000	192000	365000	202000	156000	148000	35600	138000	21200	40400	56000	40500	50900	110000	62800	110000	29300	80600	29000	37200	79800	51700	58000	62300	50800	200000	58800	51300	88600
48	405.193	19.16	Negative	48/405.1929/19.16/1/NEG	230000	246000	316000	406000	103000	232000	413000	393000	221000	264000	303000	177000	407000	192000	266000	202000	139000	103000	0	49100	0	25600	39500	31300	32500	110000	62800	34700	29300	33600	26500	31300	79800	51700	58000	44100	50800	200000	31600	51300	0
48	307.195	19.17	Negative	48/307.1951/19.17/19/NEG	229000	272000	305000	306000	160000	209000	174000	428000	388000	247000	466000	213000	276000	182000	189000	153000	132000	128000	46500	192000	55400	70400	60800	61900	69300	152000	68100	44300	41500	48400	77500	50800	70300	61000	51100	52400	36400	56400	49800	66400	94400
48	861.489	17.78	Negative	48/861.4894/17.78/1/NEG	200000	388000	347000	899000	273000	474000	522000	511000	398000	326000	252000	189000	460000	223000	416000	145000	158000	181000	54500	0	32400	38500	30700	34800	39300	42100	125000	22600	0	127000	16200	33400	27500	39300	115000	151000	61300	58300	23500	34500	47300
48	276.168	18.2	Negative	48/276.1685/18.2/2/NEG	190000	244000	259000	228000	169000	239000	227000	597000	286000	216000	185000	201000	158000	194000	165000	123000	163000	147000	75900	69900	78500	95200	67600	53200	64400	83400	65800	69000	80200	66900	78400	41500	80000	73700	74900	38300	54600	52400	33400	80500	48300
48	862.492	17.77	Negative	48/862.4922/17.77/17/NEG	171000	263000	379000	465000	153000	187000	275000	236000	231000	144000	177000	159000	194000	93700	192000	71900	137000	137000	0	0	0	30700	22700	98300	19000	37500	13800	27200	16800	39300	0	10700	0	0	43200	32200	23200	28500	13300	17200	21800
48	299.223	18.91	Negative	48/299.223/18.91/19/NEG	169000	159000	166000	208000	172000	155000	179000	199000	143000	148000	154000	132000	133000	154000	168000	120000	120000	58500	54100	61200	48500	35400	133000	62200	78400	80400	42200	83200	32900	42700	34600	31000	45500	40300	56500	90200	35600	86500	35300	43800	48300
48	661.385	18.75	Negative	48/661.3846/18.75/19/NEG	142000	270000	405000	376000	155000	225000	216000	449000	235000	190000	215000	184000	164000	120000	192000	97900	130000	98700	6530	90600	13600	17500	48500	20100	31700	41800	37600	22200	17300	24100	23700	22600	24300	16700	49500	44900	30100	36800	38500	28900	19700
48	574.335	18.66	Negative	48/574.3351/18.66/3/NEG	139000	408000	500000	475000	187000	285000	314000	504000	349000	240000	339000	115000	261000	137000	217000	98000	109000	56200	19600	167000	11900	26200	58700	25600	53000	96500	56800	37400	27800	48400	26600	33500	44100	25100	25600	78100	0	58200	55400	46200	0
48	574.335	18.67	Negative	48/574.3351/18.67/19/NEG	139000	408000	500000	475000	187000	316000	316000	504000	349000	240000	339000	223000	261000	137000	227000	191000	173000	124000	19600	167000	47800	26200	58700	25600	53000	96500	56800	37400	33800	48400	27800	33500	85900	32800	34000	78100	46300	91700	55400	46200	43900
48	891.537	18.09	Negative	48/891.5368/18.09/16/NEG	119000	390000	754000	677000	326000	378000	564000	240000	328000	256000	298000	148000	296000	130000	422000	108000	220000	141000	0	146000	35500	106000	49300	44400	46000	79900	51200	15400	33900	18200	16900	32700	12000	22400	83500	98700	43300	53400	23800	39300	38700
48	509.24	18.44	Negative	48/509.2405/18.44/19/NEG	119000	294000	424000	318000	149000	226000	317000	387000	142000	207000	230000	191000	211000	104000	278000	114000	126000	121000	11200	48600	18200	22600	64700	21400	27900	73700	39300	30000	27000	35500	32900	32100	28700	29200	47600	41200	49100	59200	37300	42000	28300
48	891.537	18.1	Negative	48/891.5365/18.1/7/NEG	103000	390000	754000	677000	326000	378000	564000	240000	328000	256000	298000	148000	296000	130000	422000	108000	220000	141000	0	146000	0	106000	49300	44400	46000	79900	0	15400	33900	18200	16900	32700	12000	22400	83500	98700	43300	53400	22800	39300	38700
48	487.274	18.55	Negative	48/487.2738/18.55/15/NEG	98600	224000	248000	224000	129000	168000	200000	404000	208000	108000	153000	95300	168000	74300	155000	80100	90900	20600	0	0	0	10400	24400	16900	18400	47400	17100	17400	0	30200	16200	19000	44700	27600	15600	22900	25700	35200	26500	13600	22100
48	705.411	18.77	Negative	48/705.4109/18.77/15/NEG	85500	114000	241000	196000	70800	112000	151000	222000	107000	105000	145000	73100	97300	28700	70000	30900	45300	38000	0	0	0	0	16500	17100	11900	31400	11200	11500	4200	6340	11300	14200	12500	0	48000	15600	10800	14100	22400	17800	12000
48	406.196	19.2	Negative	48/406.1963/19.2/13/NEG	32900	77400	108000	84900	22700	69500	75800	99600	37600	66500	64400	78900	84400	38200	46700	31500	30800	23600	0	11300	0	4400	11700	0	10400	24900	15700	4710	0	10000	5030	10100	5960	8320	14600	11300	0	11700	14800	10300	0
49	300.202	10.17	Positive	49/300.2015/10.17/36/POS	42400000	19800000	17400000	13600000	8910000	6240000	3770000	8280000	6140000	4480000	6420000	6350000	3260000	2930000	3790000	3100000	2220000	3100000	2210000	4360000	2270000	7780000	5980000	1950000	4170000	2710000	7430000	3500000	1880000	1690000	2190000	1650000	3000000	3660000	4030000	3740000	1380000	2180000	1990000	1750000	2210000
49	344.228	10.47	Positive	49/344.2279/10.47/48/POS	33500000	17700000	16900000	12100000	9210000	7470000	4070000	9020000	5690000	4590000	4670000	5130000	3040000	2370000	3420000	2790000	2820000	2710000	2040000	4740000	2880000	17000000	6160000	2390000	4090000	4310000	6220000	3440000	1990000	2720000	3100000	2340000	5330000	4710000	3970000	6840000	1340000	3030000	1900000	2600000	3200000
49	305.157	10.17	Positive	49/305.1572/10.17/47/POS	16200000	11700000	8960000	9590000	4480000	3390000	2710000	4240000	4200000	2520000	2910000	3770000	1510000	1410000	1820000	1510000	1160000	1640000	1760000	2430000	1630000	4490000	3230000	1470000	2170000	1500000	5360000	2150000	1060000	1590000	1600000	954000	1860000	2570000	2470000	2420000	833000	1010000	1280000	841000	1460000
49	283.175	10.17	Positive	49/283.1752/10.17/42/POS	11700000	5820000	5230000	4530000	2920000	2340000	1120000	2400000	2090000	1590000	1680000	1980000	1070000	1160000	1210000	1040000	733000	979000	1050000	1600000	690000	2600000	2480000	829000	1580000	1140000	2610000	1010000	597000	647000	904000	498000	1210000	1300000	1740000	1510000	529000	715000	705000	690000	1000000
49	327.201	10.47	Positive	49/327.2013/10.47/39/POS	4720000	2930000	2600000	2060000	1310000	1420000	757000	1640000	1410000	660000	924000	1160000	574000	601000	688000	538000	464000	698000	381000	865000	494000	2920000	1250000	523000	698000	1020000	1110000	723000	400000	550000	604000	511000	1070000	1010000	996000	1470000	290000	700000	325000	529000	866000
49	314.181	10.2	Positive	49/314.1808/10.2/34/POS	2940000	1700000	1180000	1110000	1180000	520000	260000	503000	352000	329000	244000	624000	351000	275000	348000	233000	117000	226000	114000	242000	264000	83100	323000	134000	283000	293000	1270000	160000	97900	321000	94600	113000	410000	102000	338000	362000	0	191000	108000	73800	244000
49	319.136	10.2	Positive	49/319.1364/10.2/35/POS	2280000	1930000	1050000	1110000	1360000	707000	352000	654000	489000	348000	425000	730000	556000	248000	386000	282000	221000	309000	304000	317000	153000	252000	431000	132000	331000	370000	1350000	343000	142000	418000	259000	244000	662000	231000	380000	464000	130000	296000	295000	140000	214000
49	367.898	10.28	Negative	49/367.898/10.28/15/NEG	2700000	2070000	1010000	1490000	911000	724000	881000	731000	923000	404000	430000	405000	270000	338000	306000	208000	242000	212000	128000	249000	160000	276000	113000	140000	126000	122000	218000	160000	86300	231000	74400	77700	44600	127000	111000	191000	165000	247000	73900	92100	120000
49	369.894	10.29	Negative	49/369.894/10.29/14/NEG	556000	359000	222000	254000	169000	130000	195000	132000	171000	108000	75300	58100	34000	59100	41600	36500	51800	37700	20600	32800	29300	28900	23500	28100	24900	21100	20700	27400	19000	19000	15100	14000	6930	8120	37600	27200	11100	20200	8900	19100	18800
49	291.918	10.3	Negative	49/291.9176/10.3/17/NEG	547000	381000	360000	334000	219000	223000	305000	144000	228000	140000	142000	112000	126000	101000	99000	91000	91300	81100	58200	53600	56900	59200	45400	49100	79000	66000	55600	116000	29600	65000	27600	27200	45600	64900	48300	80900	84100	42000	36000	34800	46900
49	291.918	10.3	Negative	49/291.9175/10.3/1/NEG	547000	370000	360000	334000	203000	223000	305000	144000	204000	140000	127000	112000	126000	79200	97400	91000	91300	81100	58200	32000	56900	59200	45400	41400	79000	66000	55600	116000	29600	65000	27600	27200	45600	64900	47900	39500	84100	38600	35000	34800	38800
49	221.085	9.92	Negative	49/221.0848/9.92/5/NEG	154000	46100	50500	44100	52800	43800	22500	23600	36100	23100	19300	31000	16300	13500	18400	21300	15300	11200	9720	8950	8510	9160	10600	11100	13700	10900	5040	7490	4160	6110	10000	11300	11100	8830	6070	5580	10100	16200	5320	14200	10300
50	717.356	15.79	Negative	50/717.3556/15.79/18/NEG	42100000	56400000	54900000	62900000	49500000	38900000	56400000	29700000	72400000	41600000	29800000	27000000	25600000	26800000	30100000	15700000	20000000	26800000	31000000	13700000	30300000	22600000	16800000	24500000	21000000	11600000	18500000	19100000	14800000	16800000	14700000	14400000	7050000	12000000	20800000	23200000	13000000	22000000	11500000	13400000	11100000
50	718.36	15.79	Negative	50/718.3595/15.79/20/NEG	14600000	19500000	19500000	22600000	16900000	13500000	19700000	10200000	24700000	14600000	10200000	9300000	8930000	9190000	10600000	5450000	7460000	9420000	10600000	4750000	10400000	7460000	5660000	8270000	7450000	4080000	6440000	6710000	5420000	6290000	4670000	5350000	2280000	4030000	6800000	7890000	5300000	7820000	4770000	4680000	3860000
50	541.287	15.7	Negative	50/541.2871/15.7/18/NEG	12800000	16200000	16600000	26600000	14600000	12700000	16500000	8370000	31200000	7980000	7390000	5840000	5130000	6940000	11100000	4280000	4060000	5860000	7160000	4420000	8470000	3670000	2340000	7200000	7140000	5000000	6400000	7030000	2720000	3650000	2780000	2880000	1250000	3170000	3220000	7810000	1010000	4840000	3520000	5690000	3030000
50	264.992	15.03	Negative	50/264.9916/15.03/25/NEG	10700000	11200000	11100000	11100000	11400000	11000000	10700000	14100000	10800000	10500000	10300000	9280000	9440000	9550000	9250000	8130000	8050000	8240000	8460000	6890000	7700000	4770000	4240000	6540000	7030000	5800000	5590000	6780000	6060000	6190000	5200000	5250000	4770000	5440000	5140000	4700000	5170000	5410000	4960000	4830000	5980000
50	545.274	16.26	Negative	50/545.2739/16.26/16/NEG	5870000	8960000	11800000	11700000	11500000	9280000	11900000	7000000	9160000	8220000	8420000	7900000	7680000	7160000	7860000	6530000	6420000	6090000	6610000	5860000	5050000	5860000	4650000	5000000	4960000	3600000	4630000	4440000	3490000	4960000	3000000	4410000	1970000	4330000	2990000	3830000	3820000	2660000	3210000	2860000	3230000
50	671.348	15.79	Negative	50/671.348/15.79/29/NEG	4280000	6520000	6230000	7590000	6140000	4560000	6940000	3700000	8510000	3730000	2890000	2800000	2810000	3070000	3590000	1930000	2440000	2960000	3200000	1580000	3270000	2380000	1830000	2540000	2210000	1470000	1730000	2390000	1940000	1580000	1210000	1590000	794000	1050000	2190000	2240000	1200000	2030000	1370000	1650000	1430000
50	671.348	15.79	Negative	50/671.3479/15.79/1/NEG	4280000	5890000	5420000	7590000	6140000	4560000	6940000	3700000	8510000	3730000	2890000	2800000	2810000	2910000	3590000	1930000	2290000	2960000	3200000	1580000	3270000	2380000	1830000	2540000	2210000	1470000	1730000	2370000	1940000	1510000	1210000	1590000	794000	1050000	2190000	2240000	1180000	1810000	1200000	1650000	1100000
50	719.362	15.79	Negative	50/719.3619/15.79/19/NEG	4030000	5220000	5080000	5990000	4620000	3530000	5560000	2690000	7060000	3840000	2790000	2370000	2310000	2650000	2840000	1360000	1760000	2500000	2670000	1240000	3060000	1900000	1600000	2270000	1870000	990000	1630000	1600000	1700000	1790000	1050000	1250000	577000	1360000	1850000	2620000	1140000	1990000	1220000	1210000	971000
50	296.998	15.19	Negative	50/296.9978/15.19/44/NEG	3810000	3920000	4020000	4450000	4230000	4270000	4160000	5400000	3990000	3700000	3920000	3760000	3370000	3390000	3200000	3010000	2660000	2650000	2670000	2710000	2390000	2380000	2370000	2630000	2650000	2330000	2120000	2160000	1800000	2200000	2180000	1930000	2460000	1580000	1910000	1960000	1500000	1920000	2660000	2110000	1950000
50	296.998	15.18	Negative	50/296.9983/15.18/3/NEG	3490000	3920000	4020000	4450000	4230000	4110000	3990000	5400000	3990000	3700000	3920000	3760000	3370000	3390000	3200000	2560000	2570000	2130000	2670000	2710000	2140000	2380000	2370000	2630000	2650000	2130000	1290000	2160000	1480000	2200000	2180000	1930000	2460000	1580000	1860000	1960000	1500000	1920000	2660000	1650000	1950000
50	542.291	15.71	Negative	50/542.2906/15.71/18/NEG	3440000	4490000	4370000	6870000	3920000	3280000	4230000	2300000	8170000	2180000	1960000	1580000	1360000	2000000	3030000	1080000	1240000	2310000	1730000	1370000	2430000	979000	567000	2130000	1790000	1260000	1800000	2200000	1300000	886000	672000	738000	344000	971000	844000	1990000	655000	1450000	898000	1300000	759000
50	240.99	15.55	Negative	50/240.9902/15.55/20/NEG	2470000	2720000	2760000	2640000	2770000	2800000	2670000	3820000	2550000	2550000	2180000	2170000	2170000	2020000	1980000	1930000	1880000	1600000	1580000	1580000	1780000	1360000	1140000	1410000	1480000	989000	1070000	792000	1290000	1300000	1300000	1360000	1450000	1320000	1130000	1110000	1240000	979000	815000	1210000	1100000
50	595.259	14.99	Negative	50/595.2591/14.99/15/NEG	2450000	2890000	3080000	3560000	3290000	2310000	2800000	1730000	3420000	1560000	1250000	1250000	1310000	1410000	1610000	877000	1110000	1630000	1260000	995000	1350000	1020000	419000	646000	990000	959000	1000000	1740000	794000	991000	602000	1080000	357000	625000	852000	971000	654000	611000	493000	953000	986000
50	517.242	14.99	Negative	50/517.2423/14.99/21/NEG	1940000	3060000	4220000	4650000	4300000	3230000	3160000	2320000	4120000	2030000	1540000	1590000	1670000	1520000	1900000	879000	1290000	1650000	1120000	865000	1530000	913000	386000	549000	889000	751000	922000	1650000	805000	797000	683000	802000	189000	500000	713000	1020000	362000	458000	348000	628000	855000
50	672.352	15.79	Negative	50/672.3516/15.79/18/NEG	1510000	2260000	2090000	2450000	1950000	1550000	2230000	1220000	2970000	1210000	1040000	979000	983000	1060000	1280000	455000	714000	905000	1130000	523000	1120000	656000	686000	712000	851000	488000	572000	751000	645000	592000	399000	538000	248000	445000	758000	678000	382000	683000	424000	559000	460000
50	495.281	15.7	Negative	50/495.2806/15.7/19/NEG	1490000	1990000	2000000	3530000	1750000	1490000	2530000	1070000	4050000	1010000	864000	711000	713000	924000	1410000	536000	536000	691000	784000	626000	757000	495000	304000	844000	843000	548000	683000	944000	358000	554000	346000	395000	135000	288000	473000	914000	154000	505000	496000	647000	418000
50	285.117	15.94	Negative	50/285.1166/15.94/3/NEG	1100000	938000	928000	2450000	781000	1130000	1790000	841000	2970000	828000	792000	682000	669000	923000	1080000	580000	720000	1110000	877000	414000	1370000	0	292000	700000	338000	351000	564000	892000	439000	324000	376000	301000	127000	426000	0	487000	452000	0	112000	621000	89400
50	285.117	15.94	Negative	50/285.1166/15.94/21/NEG	1100000	2020000	1610000	2450000	1400000	1130000	1790000	946000	4940000	828000	865000	682000	684000	923000	1080000	427000	720000	1110000	877000	758000	1370000	821000	297000	1040000	902000	351000	564000	907000	439000	464000	376000	365000	127000	426000	579000	925000	452000	463000	300000	621000	338000
50	785.343	15.79	Negative	50/785.3432/15.79/19/NEG	1100000	1220000	1380000	1260000	1290000	1210000	1280000	1050000	1130000	1280000	1090000	907000	839000	947000	753000	647000	709000	725000	877000	554000	831000	633000	506000	524000	618000	334000	418000	334000	483000	391000	378000	436000	377000	479000	427000	388000	490000	480000	383000	579000	337000
50	707.327	15.79	Negative	50/707.327/15.79/20/NEG	1050000	2040000	2290000	2320000	2000000	1730000	2190000	1360000	2550000	1930000	1350000	1140000	1260000	1140000	996000	625000	804000	944000	1110000	460000	877000	499000	498000	577000	522000	356000	445000	386000	557000	467000	452000	495000	233000	351000	526000	461000	296000	756000	410000	342000	305000
50	707.327	15.79	Negative	50/707.3268/15.79/3/NEG	1050000	1830000	2210000	2320000	2000000	1730000	2190000	1360000	2550000	1930000	1350000	1140000	1260000	1140000	996000	625000	804000	955000	1110000	460000	877000	499000	498000	577000	522000	356000	445000	386000	557000	467000	452000	495000	233000	351000	526000	461000	296000	756000	268000	342000	305000
50	803.481	16.39	Negative	50/803.4805/16.39/19/NEG	1030000	1840000	1540000	2600000	1770000	1660000	1940000	990000	3090000	1030000	847000	841000	1080000	1060000	1190000	868000	841000	1190000	1180000	761000	1420000	985000	505000	864000	844000	455000	442000	1130000	422000	929000	291000	414000	84000	313000	678000	745000	145000	537000	328000	986000	296000
50	278.987	15.35	Negative	50/278.9873/15.35/14/NEG	1000000	1180000	1030000	1110000	1120000	970000	1090000	1650000	1100000	994000	916000	924000	867000	766000	748000	694000	683000	727000	753000	651000	784000	490000	492000	576000	557000	441000	573000	581000	425000	601000	493000	436000	300000	482000	733000	546000	277000	355000	284000	326000	445000
50	720.364	15.79	Negative	50/720.3644/15.79/17/NEG	763000	1070000	993000	1120000	1010000	746000	1120000	595000	1340000	722000	480000	527000	480000	476000	665000	245000	395000	421000	619000	241000	566000	276000	342000	553000	534000	246000	458000	323000	267000	344000	169000	345000	91200	177000	369000	382000	150000	449000	197000	242000	211000
50	609.274	15.71	Negative	50/609.2745/15.71/18/NEG	752000	957000	977000	1380000	743000	764000	914000	570000	1740000	481000	505000	329000	341000	369000	725000	267000	236000	432000	399000	397000	630000	192000	123000	359000	453000	346000	457000	485000	153000	176000	213000	155000	80000	180000	167000	489000	138000	300000	276000	338000	167000
50	596.263	14.99	Negative	50/596.2625/14.99/18/NEG	712000	864000	825000	1060000	757000	677000	780000	499000	961000	569000	341000	330000	430000	368000	428000	225000	285000	473000	378000	340000	477000	203000	102000	157000	296000	243000	203000	506000	281000	253000	150000	249000	63800	220000	227000	334000	107000	211000	114000	311000	408000
50	596.262	14.99	Negative	50/596.2624/14.99/1/NEG	708000	510000	615000	1030000	543000	600000	780000	303000	777000	324000	258000	315000	270000	322000	258000	113000	262000	243000	378000	116000	411000	170000	88500	157000	0	146000	197000	170000	133000	0	150000	206000	59200	205000	227000	182000	107000	211000	61900	206000	74600
50	543.293	15.71	Negative	50/543.2928/15.71/19/NEG	702000	996000	908000	1650000	845000	676000	868000	428000	1760000	471000	461000	357000	334000	411000	694000	261000	260000	460000	449000	287000	518000	195000	115000	285000	399000	283000	406000	602000	339000	193000	172000	145000	45500	167000	202000	504000	131000	183000	179000	177000	171000
50	365.218	15.73	Negative	50/365.2182/15.73/20/NEG	696000	1100000	1500000	1420000	854000	1050000	960000	1130000	1530000	533000	606000	596000	554000	502000	761000	405000	403000	707000	287000	406000	645000	278000	334000	603000	291000	323000	316000	641000	590000	227000	179000	185000	124000	206000	292000	401000	342000	271000	262000	279000	178000
50	179.071	15.1	Negative	50/179.0705/15.1/17/NEG	649000	1060000	960000	1080000	1000000	918000	958000	1190000	743000	628000	585000	634000	573000	523000	542000	570000	523000	575000	572000	497000	387000	485000	394000	360000	322000	319000	320000	610000	322000	289000	344000	432000	385000	375000	417000	287000	281000	338000	382000	320000	316000
50	519.239	14.99	Negative	50/519.2392/14.99/22/NEG	617000	952000	1180000	1190000	1240000	825000	1000000	597000	1380000	639000	416000	496000	485000	486000	550000	286000	378000	596000	483000	420000	647000	301000	107000	160000	351000	320000	225000	318000	367000	238000	230000	180000	52300	238000	242000	323000	209000	146000	96600	332000	256000
50	599.328	16.42	Negative	50/599.3282/16.42/16/NEG	612000	677000	482000	481000	405000	327000	350000	344000	421000	291000	264000	234000	229000	196000	222000	180000	156000	172000	125000	158000	180000	219000	115000	144000	206000	101000	125000	92200	143000	149000	60800	65500	69500	59900	74700	189000	164000	74800	59700	94800	162000
50	531.258	15.71	Negative	50/531.2582/15.71/2/NEG	601000	663000	505000	1990000	596000	1140000	1200000	423000	1390000	391000	357000	432000	337000	505000	792000	278000	262000	703000	307000	286000	403000	0	92200	307000	191000	398000	263000	367000	229000	108000	140000	96600	47800	137000	155000	201000	0	137000	0	235000	71500
50	531.258	15.71	Negative	50/531.258/15.71/22/NEG	601000	1340000	1460000	1990000	1270000	1140000	1200000	642000	2080000	631000	562000	461000	460000	538000	792000	278000	275000	703000	503000	286000	517000	191000	121000	321000	422000	398000	263000	369000	229000	213000	140000	139000	47800	137000	182000	465000	122000	288000	250000	235000	147000
50	548.274	16.26	Negative	50/548.2744/16.26/6/NEG	598000	824000	956000	1040000	881000	736000	970000	686000	895000	815000	627000	659000	668000	541000	665000	549000	578000	682000	651000	501000	630000	373000	296000	476000	331000	256000	315000	338000	247000	510000	145000	579000	198000	168000	234000	274000	191000	223000	227000	204000	304000
50	804.484	16.4	Negative	50/804.4843/16.4/19/NEG	578000	776000	826000	1190000	915000	688000	1040000	400000	1360000	473000	385000	454000	426000	445000	627000	370000	355000	427000	590000	288000	793000	451000	275000	549000	470000	214000	207000	671000	223000	524000	118000	150000	75300	112000	183000	550000	108000	369000	180000	424000	155000
50	315.137	15.87	Negative	50/315.1371/15.87/13/NEG	546000	465000	560000	544000	389000	566000	472000	562000	639000	459000	380000	431000	498000	424000	284000	352000	424000	282000	440000	214000	366000	343000	168000	305000	244000	144000	126000	126000	139000	262000	147000	140000	134000	249000	121000	131000	134000	148000	178000	311000	135000
50	627.234	16.39	Negative	50/627.2344/16.39/19/NEG	545000	382000	410000	430000	396000	261000	329000	348000	251000	226000	228000	237000	259000	253000	209000	244000	206000	186000	160000	298000	222000	89300	158000	87100	161000	103000	188000	84500	103000	185000	50600	88600	60500	73700	61400	51000	70500	91800	72100	86800	57200
50	395.175	16.17	Negative	50/395.1747/16.17/21/NEG	515000	820000	599000	921000	780000	368000	984000	462000	1650000	330000	430000	191000	267000	391000	747000	346000	277000	871000	512000	297000	508000	341000	130000	677000	353000	267000	182000	475000	228000	297000	107000	191000	31900	205000	191000	399000	285000	190000	156000	104000	171000
50	518.246	14.99	Negative	50/518.2458/14.99/3/NEG	504000	698000	812000	1120000	604000	794000	825000	342000	1050000	473000	348000	372000	296000	404000	416000	196000	275000	409000	183000	127000	249000	149000	64400	143000	0	102000	161000	130000	133000	104000	93600	69100	46600	149000	183000	126000	90100	0	46900	125000	71100
50	518.246	14.99	Negative	50/518.246/14.99/19/NEG	504000	844000	948000	1120000	1150000	794000	825000	501000	1050000	473000	369000	372000	407000	404000	420000	255000	275000	409000	294000	127000	249000	182000	102000	143000	151000	166000	161000	376000	133000	143000	93600	78200	46600	149000	183000	132000	90100	109000	71900	125000	171000
50	673.354	15.79	Negative	50/673.3536/15.79/1/NEG	447000	352000	442000	721000	405000	389000	611000	315000	675000	251000	243000	225000	180000	194000	286000	148000	205000	219000	197000	142000	220000	127000	136000	112000	140000	138000	134000	179000	125000	101000	94600	84400	0	98000	161000	174000	79600	98700	0	130000	68500
50	673.354	15.79	Negative	50/673.3538/15.79/21/NEG	447000	594000	554000	721000	506000	389000	611000	315000	716000	315000	243000	228000	213000	293000	325000	173000	205000	223000	257000	142000	220000	160000	136000	132000	153000	138000	148000	186000	125000	111000	94600	110000	44000	98000	161000	224000	105000	101000	86200	130000	113000
50	786.347	15.79	Negative	50/786.347/15.79/18/NEG	421000	465000	494000	439000	501000	509000	477000	387000	534000	466000	423000	360000	330000	353000	335000	223000	223000	238000	249000	199000	198000	185000	158000	252000	235000	127000	126000	132000	332000	95600	160000	104000	115000	215000	198000	126000	108000	213000	114000	261000	122000
50	395.175	16.16	Negative	50/395.1746/16.16/1/NEG	418000	605000	510000	921000	660000	368000	984000	352000	1650000	330000	379000	191000	260000	391000	747000	346000	277000	871000	512000	206000	393000	341000	130000	677000	353000	267000	182000	475000	228000	198000	107000	191000	31900	205000	191000	399000	285000	190000	89700	102000	96500
50	709.325	15.79	Negative	50/709.3253/15.79/21/NEG	417000	675000	712000	792000	721000	581000	750000	472000	705000	649000	481000	402000	365000	410000	413000	210000	270000	355000	403000	140000	375000	336000	115000	320000	211000	102000	144000	138000	117000	121000	200000	109000	47800	119000	109000	160000	121000	96900	122000	108000	110000
50	709.325	15.79	Negative	50/709.3253/15.79/1/NEG	417000	624000	712000	792000	721000	581000	750000	450000	705000	649000	481000	402000	365000	410000	413000	210000	270000	355000	403000	140000	375000	177000	115000	320000	211000	102000	144000	116000	117000	121000	200000	109000	47800	119000	109000	160000	121000	96900	92000	108000	82400
50	879.408	15.21	Negative	50/879.4084/15.21/18/NEG	399000	716000	762000	1160000	808000	672000	1060000	369000	1580000	340000	401000	249000	249000	334000	459000	154000	165000	479000	372000	161000	265000	151000	111000	155000	154000	103000	192000	301000	95100	207000	205000	97800	26800	84300	240000	182000	102000	125000	80500	96300	215000
50	879.409	15.23	Negative	50/879.4088/15.23/3/NEG	399000	716000	762000	1160000	777000	672000	1060000	369000	1580000	340000	255000	249000	249000	334000	459000	154000	166000	479000	172000	161000	320000	142000	85800	155000	154000	103000	192000	212000	95100	207000	73000	97800	26800	84300	157000	182000	102000	125000	64800	96300	78700
50	519.239	14.99	Negative	50/519.2388/14.99/1/NEG	389000	952000	965000	1190000	713000	825000	1000000	385000	1110000	578000	416000	338000	353000	486000	296000	153000	142000	256000	483000	420000	180000	172000	0	160000	203000	79800	129000	144000	130000	234000	109000	0	48900	238000	227000	152000	66900	0	60600	168000	72600
50	236.105	16.37	Negative	50/236.1051/16.37/20/NEG	351000	520000	522000	538000	402000	405000	513000	958000	1350000	376000	319000	277000	259000	293000	314000	217000	216000	298000	173000	359000	476000	148000	124000	396000	211000	135000	268000	244000	166000	212000	159000	237000	114000	117000	184000	185000	138000	167000	134000	156000	141000
50	708.331	15.79	Negative	50/708.3307/15.79/21/NEG	339000	756000	880000	782000	739000	602000	765000	522000	856000	676000	532000	355000	397000	437000	390000	205000	273000	272000	221000	169000	310000	159000	137000	212000	127000	102000	134000	135000	120000	168000	107000	103000	0	104000	115000	111000	98300	183000	89500	116000	108000
50	708.331	15.79	Negative	50/708.3306/15.79/2/NEG	339000	602000	728000	782000	739000	602000	765000	456000	856000	676000	532000	355000	397000	437000	390000	205000	273000	347000	221000	169000	310000	159000	137000	212000	127000	102000	134000	128000	120000	100000	107000	103000	0	104000	115000	111000	98300	89000	89500	116000	91800
50	496.284	15.71	Negative	50/496.2843/15.71/18/NEG	339000	535000	650000	879000	554000	450000	555000	262000	1170000	253000	253000	240000	177000	264000	331000	140000	144000	180000	285000	145000	181000	133000	78000	165000	133000	83500	128000	383000	94700	108000	76800	88700	49800	61500	118000	287000	89600	168000	94300	127000	98600
50	221.082	15.34	Negative	50/221.0815/15.34/19/NEG	330000	495000	391000	579000	368000	284000	522000	262000	1430000	265000	208000	207000	227000	205000	280000	143000	191000	304000	183000	138000	227000	216000	99600	352000	156000	194000	310000	306000	118000	127000	71800	99300	51100	79900	235000	158000	82100	118000	79700	108000	108000
50	734.346	15.79	Negative	50/734.346/15.79/2/NEG	319000	289000	323000	579000	400000	298000	535000	206000	390000	187000	203000	209000	214000	253000	263000	145000	142000	183000	131000	113000	140000	98300	74700	80800	75100	66700	119000	113000	149000	116000	141000	61200	41200	81200	257000	107000	74300	72200	57500	98600	40400
50	734.346	15.79	Negative	50/734.3462/15.79/18/NEG	319000	466000	379000	579000	404000	298000	535000	206000	408000	318000	203000	219000	214000	253000	263000	145000	142000	183000	208000	113000	140000	145000	112000	214000	204000	66700	119000	139000	149000	116000	141000	61600	41200	81200	257000	126000	74300	103000	63000	98600	92700
50	585.313	16.55	Negative	50/585.3134/16.55/19/NEG	316000	431000	456000	592000	439000	434000	394000	307000	444000	333000	284000	255000	257000	296000	265000	260000	225000	286000	222000	290000	236000	288000	112000	215000	153000	200000	202000	120000	227000	127000	145000	77200	160000	80200	79600	234000	68900	78200	93700	215000	194000
50	585.313	16.47	Negative	50/585.3133/16.47/3/NEG	313000	431000	400000	592000	439000	434000	377000	278000	444000	333000	284000	255000	239000	242000	223000	260000	225000	286000	222000	192000	236000	288000	108000	145000	138000	200000	153000	120000	227000	127000	145000	66600	160000	80200	64300	116000	63500	73900	77000	75900	194000
50	221.154	16.36	Negative	50/221.1539/16.36/22/NEG	274000	429000	413000	373000	245000	250000	332000	647000	911000	338000	257000	204000	189000	199000	247000	180000	224000	190000	177000	218000	223000	224000	93200	209000	390000	139000	192000	208000	0	134000	119000	117000	79800	86900	161000	166000	181000	125000	95100	113000	105000
50	663.247	14.99	Negative	50/663.2471/14.99/19/NEG	236000	285000	236000	324000	338000	224000	293000	150000	262000	174000	134000	144000	130000	157000	158000	107000	125000	146000	170000	42600	93100	123000	40300	49900	57800	152000	71800	197000	55500	53400	42500	64300	65800	40700	60800	61300	46900	86900	30700	79100	93400
50	567.303	15.7	Negative	50/567.3029/15.7/18/NEG	222000	373000	293000	417000	296000	244000	319000	156000	537000	181000	134000	122000	136000	146000	192000	119000	132000	241000	134000	105000	125000	122000	44100	114000	84400	49300	85500	300000	104000	79700	51300	96600	76900	59900	146000	149000	49900	86500	60500	89400	71400
50	533.255	15.7	Negative	50/533.2552/15.7/18/NEG	199000	498000	404000	596000	334000	306000	395000	183000	628000	192000	179000	175000	126000	146000	207000	72300	87200	125000	91000	71900	95700	61500	30700	105000	81700	36400	45000	115000	37000	51500	0	41400	0	20200	60700	115000	50900	76900	26200	77800	34400
50	610.278	15.7	Negative	50/610.2776/15.7/17/NEG	195000	293000	374000	383000	212000	206000	300000	126000	414000	160000	156000	71000	101000	100000	183000	48800	66500	97200	109000	60500	48400	64800	37800	57000	62700	0	84700	79400	36300	48200	42000	46500	18000	14700	50400	143000	30600	44600	22000	50200	52300
50	463.162	15.36	Negative	50/463.1616/15.36/19/NEG	178000	349000	256000	276000	235000	222000	285000	289000	378000	234000	250000	181000	168000	195000	191000	221000	116000	234000	102000	60000	82300	92900	20500	71700	18600	12100	16400	31000	18300	16500	14100	13900	15600	17500	108000	80300	88500	76900	77200	77400	226000
50	880.412	15.19	Negative	50/880.4116/15.19/17/NEG	176000	300000	322000	526000	330000	267000	423000	260000	778000	149000	141000	96800	135000	211000	191000	98500	113000	300000	98900	66200	108000	113000	39700	119000	104000	78800	114000	94100	41900	85100	24200	37100	13100	25300	81100	92600	42200	95400	35900	113000	41300
50	532.262	15.7	Negative	50/532.2617/15.7/15/NEG	171000	400000	339000	477000	306000	265000	269000	152000	567000	170000	143000	155000	150000	167000	221000	38200	65600	110000	104000	49700	89000	61200	33000	120000	61600	0	61500	113000	45800	41900	0	38600	17300	17100	35200	84300	6500	28700	79000	38000	40200
50	463.162	15.33	Negative	50/463.1616/15.33/2/NEG	169000	349000	256000	264000	235000	156000	285000	289000	378000	234000	250000	69400	168000	195000	191000	221000	116000	234000	102000	60000	82300	92900	20500	71700	18600	11900	9190	31000	18300	16500	13300	13900	4250	15400	54200	80300	87400	76900	56800	41300	226000
50	558.277	15.71	Negative	50/558.2774/15.71/17/NEG	163000	239000	272000	324000	226000	205000	228000	135000	416000	129000	92200	84400	84300	101000	163000	45600	45300	105000	49400	39000	93000	105000	20400	50100	46300	83500	91400	76100	27600	36900	46200	24900	13200	12000	39500	74000	37700	36200	20800	27200	37100
50	520.243	14.99	Negative	50/520.2433/14.99/18/NEG	150000	305000	359000	340000	295000	251000	282000	155000	342000	191000	133000	129000	112000	140000	161000	65500	66100	108000	159000	34900	86600	50900	31500	37800	56200	45100	43100	49000	34900	36200	29100	77200	16800	36100	56400	47500	55200	35800	19500	36000	37300
50	585.23	14.99	Negative	50/585.2299/14.99/13/NEG	143000	242000	267000	301000	301000	222000	210000	144000	198000	122000	113000	132000	134000	108000	93000	80500	56000	83500	87300	34800	60600	37600	29400	28700	77000	25400	30500	21200	25100	29100	21200	24400	14600	0	35100	27100	17500	27600	24200	29600	33300
50	220.146	16.37	Negative	50/220.1457/16.37/17/NEG	142000	213000	297000	220000	149000	128000	201000	376000	442000	188000	149000	110000	102000	133000	140000	78500	100000	147000	130000	82600	132000	133000	54200	115000	163000	155000	127000	131000	75400	79200	55200	96000	56100	43700	87800	94700	46900	64100	56000	66000	65200
50	420.975	15.11	Negative	50/420.9752/15.11/5/NEG	134000	93500	102000	181000	98100	38200	131000	88400	316000	52300	46100	28100	22800	36700	27000	30700	12000	31100	13900	11400	11500	9990	7720	9210	6220	6990	5930	55400	11500	8480	5750	5640	9740	8000	6330	10300	13300	8300	6500	13700	8680
50	710.328	15.79	Negative	50/710.3284/15.79/17/NEG	123000	256000	225000	252000	253000	199000	229000	165000	280000	213000	124000	136000	124000	176000	162000	63500	72200	78500	67900	57600	56500	66900	42100	35500	37000	30000	29500	47000	35800	28800	47900	31500	0	37300	33700	38900	91600	26300	30500	41100	35700
50	325.166	15.12	Negative	50/325.1659/15.12/10/NEG	114000	186000	116000	202000	111000	117000	138000	126000	355000	84200	39200	70900	73600	95000	106000	45300	55200	71800	83600	73600	53300	37900	23300	41100	27900	27500	42400	74900	30700	40800	21200	22900	18500	20600	40400	49500	26000	33800	13200	48500	32400
50	730.333	15.79	Negative	50/730.3331/15.79/14/NEG	34400	152000	195000	243000	143000	128000	155000	118000	227000	132000	157000	88900	93100	134000	129000	32000	63500	96400	75100	48300	73700	120000	29300	117000	39400	44500	41500	60400	37000	31500	30400	23300	0	32200	108000	61000	38800	33200	38400	37600	27900
51	206.074	17.65	Positive	51/206.0743/17.65/2/POS	3200000	179000	5110000	7020000	0	0	2210000	2350000	0	2570000	2120000	1850000	0	106000	4270000	2470000	0	0	3150000	1890000	0	3240000	109000	1760000	3850000	1920000	3610000	5590000	2610000	3750000	2260000	3040000	803000	2070000	3880000	4930000	2700000	125000	88100	1840000	2410000
52	449.15	15.42	Negative	52/449.1502/15.42/26/NEG	38500000	45600000	41900000	32600000	216000	22300000	313000	32300000	32600000	64200000	37900000	41800000	52500000	63500000	35200000	30400000	32100000	28800000	26700000	32200000	25100000	35700000	22700000	24100000	29400000	25000000	20600000	19000000	13600000	14100000	15400000	25400000	18400000	23000000	24200000	18700000	16300000	19300000	22600000	18600000	18600000
52	450.154	15.42	Negative	52/450.1537/15.42/17/NEG	8220000	9240000	8830000	6800000	58800	4640000	60300	6590000	6610000	13200000	8170000	8900000	11300000	12900000	7560000	6510000	6670000	5340000	4740000	7130000	4510000	8010000	4610000	4450000	6620000	5190000	4060000	4130000	2850000	3030000	3280000	5360000	4020000	3720000	4820000	4170000	3540000	4220000	4550000	3730000	3850000
52	517.138	15.37	Negative	52/517.1376/15.37/13/NEG	1300000	1320000	1240000	1140000	0	776000	0	1100000	976000	2020000	1150000	1240000	1370000	1850000	869000	810000	794000	802000	736000	1050000	361000	1120000	730000	645000	1240000	707000	518000	478000	475000	432000	521000	887000	580000	555000	432000	475000	476000	609000	629000	575000	662000
52	517.138	15.47	Negative	52/517.1375/15.47/9/NEG	1300000	1320000	1240000	1140000	0	510000	0	603000	976000	2020000	1150000	1350000	1260000	1400000	1020000	810000	949000	923000	736000	1050000	790000	1120000	730000	645000	1240000	741000	592000	470000	385000	381000	386000	887000	580000	800000	790000	475000	476000	609000	629000	575000	599000
52	451.156	15.36	Negative	52/451.1561/15.36/15/NEG	1270000	1530000	1350000	1100000	0	684000	0	1140000	1060000	2200000	1230000	1390000	1670000	2160000	862000	862000	1130000	791000	869000	1210000	510000	1140000	775000	767000	1040000	697000	554000	711000	541000	525000	552000	836000	570000	529000	586000	546000	752000	602000	579000	618000	661000
52	451.156	15.47	Negative	52/451.1558/15.47/7/NEG	1270000	1530000	1350000	1100000	0	463000	0	497000	1060000	2200000	1230000	1300000	1400000	1710000	1030000	889000	957000	917000	869000	1210000	410000	1140000	775000	767000	1040000	886000	726000	711000	541000	425000	444000	836000	570000	517000	711000	546000	491000	602000	579000	587000	661000
52	518.141	15.37	Negative	52/518.1415/15.37/11/NEG	290000	279000	394000	267000	0	178000	0	230000	233000	494000	362000	290000	352000	415000	192000	171000	199000	145000	314000	377000	79800	217000	238000	141000	119000	182000	106000	94300	99600	94200	81200	201000	106000	110000	96800	60900	91900	93900	94000	114000	181000
52	518.141	15.42	Negative	52/518.1412/15.42/6/NEG	290000	279000	394000	267000	0	178000	0	204000	233000	494000	362000	290000	269000	311000	273000	208000	199000	145000	314000	377000	79800	217000	238000	141000	119000	195000	106000	94300	99600	89400	81200	201000	106000	110000	96800	57200	91900	93900	94000	114000	181000
52	269.131	15.95	Negative	52/269.1314/15.95/21/NEG	261000	344000	348000	251000	117000	347000	179000	605000	414000	571000	284000	430000	583000	528000	276000	207000	278000	301000	138000	207000	196000	254000	150000	109000	136000	263000	141000	143000	137000	130000	113000	116000	130000	228000	134000	122000	156000	129000	119000	296000	117000
53	226.952	1.53	Positive	53/226.9515/1.53/51/POS	36100000	52100000	112000000	55500000	56400000	82700000	66700000	53800000	126000000	34500000	46100000	49300000	37200000	47500000	55500000	39600000	38400000	48200000	79700000	39600000	54300000	58700000	70300000	86500000	56400000	34400000	73500000	58400000	44300000	50400000	23200000	46000000	18700000	37000000	73400000	58100000	40900000	43700000	41600000	41100000	35300000
53	294.939	1.53	Positive	53/294.939/1.53/52/POS	6720000	10000000	21100000	10400000	10000000	17000000	12400000	10100000	23400000	5210000	7600000	8130000	6710000	7230000	9500000	6130000	6250000	7630000	13700000	6570000	8810000	9300000	13100000	14600000	9130000	5380000	11400000	9720000	8080000	8130000	3740000	7830000	2830000	5070000	11500000	9950000	6690000	7010000	6220000	6050000	5380000
53	362.926	1.53	Positive	53/362.9263/1.53/47/POS	5880000	8980000	22900000	9540000	9110000	16400000	11600000	8590000	22700000	5430000	7090000	8270000	5630000	7030000	8440000	5620000	5840000	6590000	12600000	6100000	8070000	8910000	11200000	15500000	8220000	4880000	11700000	9350000	6660000	7690000	3340000	7000000	3160000	5310000	11400000	9370000	6250000	7150000	6250000	5850000	4780000
53	430.914	1.53	Positive	53/430.9139/1.53/48/POS	4290000	6410000	17400000	6550000	5960000	12100000	7790000	6420000	17700000	3210000	4760000	5650000	4050000	4630000	5630000	4290000	3670000	4510000	9340000	4310000	5670000	6240000	8510000	11800000	5540000	3080000	8120000	6310000	5250000	5550000	2150000	4310000	1810000	4050000	7930000	6630000	4680000	4470000	4480000	4400000	3560000
53	498.901	1.53	Positive	53/498.9014/1.53/48/POS	2140000	3840000	8820000	3480000	3590000	5960000	4610000	4030000	9570000	1770000	2550000	2660000	2320000	2510000	3340000	2320000	1930000	2360000	5040000	2380000	2960000	3410000	4470000	5950000	2840000	1710000	4200000	3080000	2700000	2820000	1600000	2390000	1230000	1710000	3760000	3310000	2700000	2630000	2390000	2390000	2270000
53	566.889	1.53	Positive	53/566.8887/1.53/47/POS	1870000	3120000	7660000	3210000	2700000	5100000	3390000	2560000	7990000	1360000	2340000	2310000	1380000	2000000	2480000	1980000	1810000	2070000	3700000	2000000	2030000	2800000	3490000	4700000	2620000	1400000	3120000	2700000	2040000	2080000	1090000	1780000	771000	1510000	3370000	2550000	2110000	2050000	1970000	1960000	1360000
53	634.876	1.53	Positive	53/634.876/1.53/37/POS	1270000	2240000	6140000	2460000	2480000	4440000	2670000	2130000	5610000	1210000	1630000	1560000	1240000	1450000	1990000	1290000	1290000	1690000	3600000	1880000	1840000	2020000	2920000	3900000	1710000	1060000	2110000	1960000	1730000	1800000	672000	1310000	655000	938000	2540000	2370000	1630000	1580000	1490000	1210000	1300000
53	702.863	1.53	Positive	53/702.8632/1.53/35/POS	1170000	1870000	6650000	1880000	2040000	4310000	2500000	2270000	5540000	893000	1410000	1610000	940000	1240000	1680000	1330000	1300000	1280000	3080000	1400000	1390000	2140000	2750000	4160000	1530000	835000	2640000	1550000	1740000	1360000	755000	1230000	520000	794000	2070000	2190000	1470000	1450000	1370000	1170000	1330000
53	227.955	1.53	Positive	53/227.9549/1.53/45/POS	1110000	1760000	3810000	1910000	1810000	2500000	2160000	1480000	3840000	1100000	1460000	1370000	1080000	1320000	2000000	1240000	1450000	1630000	2330000	1200000	1730000	1830000	2380000	2990000	1780000	1140000	2460000	1910000	1380000	1450000	612000	1430000	661000	1270000	2310000	2190000	1270000	1220000	1470000	1320000	1260000
53	363.93	1.53	Positive	53/363.9297/1.53/21/POS	413000	568000	1140000	521000	465000	1110000	506000	405000	1310000	281000	372000	535000	371000	418000	556000	400000	357000	394000	862000	368000	575000	619000	680000	898000	374000	353000	613000	453000	452000	454000	211000	364000	188000	286000	516000	325000	241000	337000	322000	273000	259000
54	396.187	10.36	Positive	54/396.1865/10.36/44/POS	10300000	12500000	8070000	13800000	7810000	4790000	5420000	3170000	12900000	2390000	1750000	2750000	1780000	2190000	2720000	1070000	1470000	2650000	2140000	2280000	2810000	1500000	1470000	1760000	2240000	808000	2430000	2980000	950000	1140000	679000	485000	230000	470000	1540000	1710000	579000	1040000	586000	541000	455000
54	379.16	10.36	Positive	54/379.1599/10.36/41/POS	4700000	6260000	3800000	6600000	3800000	2820000	2790000	1600000	5760000	1400000	1020000	1660000	877000	1130000	1420000	589000	1100000	1440000	1210000	1370000	1610000	802000	730000	1050000	1110000	576000	1810000	1620000	483000	889000	445000	276000	74000	217000	1020000	1340000	340000	608000	205000	320000	422000
54	361.149	10.37	Positive	54/361.1493/10.37/39/POS	4470000	5580000	3690000	6260000	3420000	2620000	2560000	1650000	5730000	1190000	920000	1520000	966000	1250000	1630000	519000	893000	1370000	1300000	1220000	1790000	1020000	927000	1250000	1260000	582000	1710000	1670000	396000	709000	347000	411000	171000	259000	1190000	946000	249000	681000	346000	327000	388000
54	397.19	10.37	Positive	54/397.19/10.37/36/POS	1880000	2260000	1280000	2470000	1420000	930000	922000	529000	1970000	504000	304000	539000	389000	476000	662000	252000	234000	484000	337000	441000	609000	384000	251000	273000	391000	94000	439000	538000	106000	112000	130000	85700	0	66000	385000	312000	62900	231000	0	73000	98600
54	402.145	10.36	Positive	54/402.1452/10.36/31/POS	1650000	1970000	1340000	2400000	1550000	1150000	929000	441000	2060000	423000	298000	377000	210000	320000	525000	114000	192000	440000	296000	399000	645000	269000	215000	261000	459000	93400	619000	637000	93900	145000	111000	0	0	0	394000	389000	63100	125000	0	103000	68200
54	196.994	10.3	Negative	54/196.994/10.3/38/NEG	36000000	51200000	35700000	56200000	35200000	31500000	57000000	19000000	63500000	23100000	20400000	21700000	22300000	27600000	41400000	18900000	26200000	26800000	20000000	24500000	21500000	31000000	8800000	18700000	14300000	19400000	25100000	32800000	16300000	27600000	4190000	5400000	3750000	12100000	13900000	35300000	11100000	24200000	6920000	7720000	15400000
54	198.99	10.3	Negative	54/198.9898/10.3/24/NEG	3070000	4770000	3170000	5080000	3170000	2680000	5180000	1540000	5620000	2000000	1830000	1950000	2050000	2480000	3750000	1670000	2410000	2390000	1700000	2270000	1900000	2870000	729000	1670000	1290000	1810000	2440000	2780000	1420000	2370000	374000	475000	404000	1010000	1250000	3110000	1040000	2300000	622000	667000	1560000
54	186.965	10.29	Negative	54/186.9652/10.29/17/NEG	2860000	5070000	3770000	5350000	4290000	3330000	4960000	2130000	4670000	2380000	2200000	2530000	2540000	3080000	3330000	1940000	2570000	1940000	1310000	1950000	1580000	2350000	768000	1580000	975000	1380000	1910000	1490000	1000000	1890000	398000	440000	818000	956000	1250000	2400000	761000	1360000	679000	602000	1100000
54	295.912	10.29	Negative	54/295.9119/10.29/18/NEG	1930000	1580000	1310000	1640000	1820000	1530000	2020000	1810000	2680000	1400000	1320000	1160000	928000	1030000	921000	683000	782000	646000	583000	595000	527000	756000	498000	463000	407000	482000	801000	570000	404000	635000	236000	209000	454000	335000	430000	816000	453000	577000	292000	355000	420000
54	197.997	10.3	Negative	54/197.9974/10.3/19/NEG	1910000	2610000	1910000	2850000	1850000	1570000	3000000	995000	3340000	1160000	1100000	1110000	1200000	1360000	2160000	1020000	1430000	1350000	1010000	1400000	1000000	1560000	418000	890000	725000	1060000	1340000	1580000	834000	1480000	226000	280000	211000	701000	687000	1780000	669000	1240000	419000	410000	798000
54	188.962	10.29	Negative	54/188.962/10.29/17/NEG	918000	1870000	1310000	1980000	1570000	1200000	1860000	740000	1840000	862000	793000	904000	937000	1180000	1190000	712000	869000	663000	461000	655000	569000	910000	265000	544000	356000	516000	656000	540000	345000	676000	119000	146000	269000	314000	402000	683000	274000	457000	231000	188000	401000
54	211.077	10.04	Negative	54/211.0767/10.04/16/NEG	725000	898000	784000	1080000	1030000	594000	799000	539000	1550000	451000	399000	343000	262000	357000	468000	223000	209000	406000	490000	183000	404000	303000	133000	366000	280000	242000	134000	528000	191000	302000	124000	299000	76600	127000	343000	530000	147000	386000	229000	253000	274000
54	212.989	10.42	Negative	54/212.9892/10.42/14/NEG	710000	630000	516000	754000	440000	306000	460000	171000	648000	234000	162000	189000	166000	265000	258000	132000	112000	361000	149000	141000	341000	200000	87400	282000	261000	247000	177000	294000	194000	258000	70900	138000	65200	54100	228000	153000	174000	135000	109000	86500	114000
54	335.891	10.28	Negative	54/335.8911/10.28/5/NEG	437000	443000	319000	556000	489000	362000	506000	453000	783000	350000	277000	320000	225000	281000	240000	130000	176000	171000	94200	158000	125000	245000	70500	115000	89200	114000	90900	128000	79100	190000	48100	54900	81300	31300	105000	214000	68300	114000	56500	65700	72600
54	369.075	10.35	Negative	54/369.0749/10.35/15/NEG	432000	834000	582000	1200000	495000	292000	719000	198000	1750000	159000	102000	144000	89200	125000	213000	85600	87400	160000	88300	69300	287000	100000	59100	121000	70300	81400	42600	243000	44400	146000	17100	47100	16400	12700	248000	298000	59600	71400	9820	126000	159000
54	197.994	10.3	Negative	54/197.9935/10.3/19/NEG	419000	662000	501000	794000	489000	394000	839000	249000	743000	279000	274000	266000	319000	331000	505000	211000	394000	277000	289000	381000	307000	360000	108000	187000	164000	281000	280000	376000	293000	386000	55000	65700	88600	115000	229000	440000	145000	283000	68300	95600	218000
54	197.993	10.31	Negative	54/197.9933/10.31/1/NEG	419000	609000	426000	794000	405000	394000	839000	202000	667000	279000	235000	266000	319000	281000	505000	211000	394000	277000	289000	375000	307000	304000	108000	167000	150000	281000	280000	376000	293000	356000	55000	65700	88600	115000	229000	342000	145000	236000	55900	95600	218000
54	294.064	9.94	Negative	54/294.0642/9.94/17/NEG	381000	623000	470000	911000	529000	421000	545000	217000	836000	267000	122000	128000	160000	201000	307000	95300	85900	172000	136000	115000	180000	152000	110000	239000	146000	113000	61000	166000	78800	102000	76300	139000	19700	45400	116000	168000	46400	115000	57700	206000	94300
54	435.067	10.35	Negative	54/435.0669/10.35/16/NEG	359000	485000	377000	666000	366000	216000	449000	118000	988000	138000	85500	89000	90000	106000	158000	89600	45400	96700	65700	80700	128000	180000	25500	67800	45700	26000	29100	128000	26100	44700	13600	35200	10800	9530	32400	217000	54400	54100	50900	106000	18900
54	422.932	10.29	Negative	54/422.9322/10.29/17/NEG	283000	483000	419000	558000	469000	512000	396000	233000	538000	176000	132000	181000	133000	191000	189000	70400	120000	162000	86800	104000	130000	82500	65400	102000	114000	60300	262000	114000	54900	107000	38700	41600	6220	22300	99500	152000	42600	143000	31600	57300	109000
54	366.901	10.28	Negative	54/366.9011/10.28/13/NEG	259000	303000	369000	512000	229000	288000	407000	26600	412000	313000	157000	147000	73100	129000	97900	101000	91900	117000	64900	73800	111000	156000	45400	85600	86200	57100	150000	131000	62000	167000	45200	28500	9900	38100	94100	147000	58200	126000	38100	29300	60900
54	346.95	10.29	Negative	54/346.9505/10.29/15/NEG	223000	398000	273000	566000	322000	298000	351000	155000	587000	158000	151000	153000	144000	178000	141000	66800	121000	161000	93100	75300	125000	165000	54200	99800	88100	47400	128000	132000	51500	158000	28600	29400	9070	73300	83000	176000	29800	56400	26400	52900	60200
54	252.042	10.51	Negative	54/252.0421/10.51/17/NEG	220000	340000	252000	485000	258000	223000	321000	150000	530000	158000	86100	124000	108000	140000	155000	47800	86100	92000	89400	53800	94500	64700	48500	82100	78200	142000	70600	75500	80400	99400	36300	54600	18600	44000	87400	96900	57400	81400	44900	19100	61900
54	793.336	10.29	Negative	54/793.3355/10.29/10/NEG	74300	171000	101000	177000	105000	104000	109000	56300	278000	62900	22200	19900	62900	31300	41700	22700	63700	33700	19600	53000	35200	15100	18100	23400	25100	14000	30000	33300	14000	12000	10100	9510	0	7580	24200	108000	7060	13600	5920	13600	10800
55	235.18	11.34	Positive	55/235.1805/11.34/48/POS	35600000	40300000	28700000	29900000	35500000	32300000	21100000	42100000	27700000	41400000	23500000	29500000	35500000	24400000	26200000	28200000	28300000	21800000	23000000	25700000	17900000	22200000	36900000	19700000	35600000	30100000	34700000	20700000	12100000	18500000	23000000	17800000	17900000	18700000	41900000	25400000	23800000	25700000	28700000	29400000	21500000
55	236.184	11.34	Positive	55/236.1838/11.34/49/POS	5010000	6120000	4160000	5240000	5020000	4760000	3220000	6100000	4170000	5900000	3150000	4600000	5250000	3610000	3720000	3730000	4060000	3290000	3290000	3610000	2480000	2950000	5100000	2720000	5050000	4030000	5250000	3060000	1990000	2690000	3420000	3080000	2840000	2760000	6280000	3540000	3320000	4080000	4620000	4520000	3000000
55	257.162	11.34	Positive	55/257.1624/11.34/25/POS	421000	428000	308000	398000	638000	682000	388000	1150000	474000	1250000	796000	1310000	1050000	854000	1100000	1160000	1240000	1180000	1290000	1400000	912000	1240000	1820000	1080000	1800000	1470000	1990000	1210000	689000	1040000	1300000	886000	855000	1020000	2160000	1620000	1080000	1630000	1570000	1570000	1350000
56	190.928	22.87	Negative	56/190.9275/22.87/34/NEG	34000000	42900000	35100000	40200000	41100000	39200000	36400000	31000000	30000000	28000000	31000000	26300000	24200000	49500000	43400000	18600000	29200000	6460000	25900000	21600000	39300000	33500000	46400000	34700000	31000000	15100000	37000000	11100000	18400000	42100000	39300000	24300000	25600000	34100000	21500000	33000000	35800000	35800000	14900000	21800000	22800000
56	146.937	22.87	Negative	56/146.9373/22.87/32/NEG	15800000	19300000	15700000	19100000	18700000	18200000	16600000	13800000	13500000	12500000	13900000	12000000	11000000	20600000	18400000	8920000	11700000	11000000	10900000	9080000	18100000	14100000	20800000	14600000	12600000	6840000	15500000	5490000	8110000	20200000	17400000	12900000	11500000	13000000	8480000	17800000	16900000	17400000	6830000	10000000	11300000
56	258.916	22.87	Negative	56/258.9156/22.87/33/NEG	8250000	8560000	7660000	8300000	8900000	8010000	7080000	6250000	6810000	5900000	6600000	5690000	4720000	10600000	8840000	3880000	7590000	1460000	6330000	5800000	6530000	8000000	8030000	8490000	7800000	3660000	7790000	2360000	3220000	7750000	7490000	3780000	6430000	6930000	3520000	7510000	6360000	7250000	2630000	4130000	4180000
56	180.899	22.83	Negative	56/180.8986/22.83/30/NEG	5260000	3930000	5140000	4430000	6000000	4160000	4090000	4030000	3090000	2850000	3240000	2510000	2630000	6580000	5380000	2150000	4960000	1470000	4400000	3980000	3480000	5570000	5400000	5650000	5530000	3450000	5290000	2480000	1230000	4550000	6060000	3560000	4770000	5110000	3770000	3920000	4440000	5650000	2050000	1750000	2380000
56	192.928	22.84	Negative	56/192.9279/22.84/24/NEG	4080000	4750000	3920000	4470000	4020000	4530000	3910000	3880000	3860000	3700000	3540000	3110000	2790000	5450000	4570000	1710000	3360000	648000	2700000	2190000	5170000	3970000	4770000	3500000	3210000	0	4110000	1380000	207000	3930000	3760000	2540000	3100000	2980000	1500000	4130000	3490000	3760000	1960000	2770000	2700000
56	242.943	22.8	Negative	56/242.9431/22.8/32/NEG	3760000	3900000	3690000	3590000	3910000	3380000	3130000	3130000	3490000	2780000	2780000	2630000	2110000	5330000	4180000	1670000	3070000	0	2690000	2400000	2920000	3680000	3730000	3280000	3320000	1420000	3710000	983000	346000	3880000	3190000	1940000	2490000	2990000	1900000	2580000	2730000	3400000	1050000	0	1510000
56	320.886	22.79	Negative	56/320.8863/22.79/20/NEG	3050000	4270000	2450000	3570000	3580000	3730000	3070000	2350000	2680000	2380000	2880000	2270000	1880000	5250000	4520000	1420000	1250000	1110000	1060000	684000	2990000	2170000	4950000	1750000	1270000	483000	2900000	482000	948000	3870000	2150000	1900000	2030000	2250000	922000	3040000	2530000	3470000	738000	1230000	1270000
56	336.859	22.79	Negative	56/336.8588/22.79/18/NEG	2260000	3300000	2710000	3800000	4700000	3650000	3140000	1040000	1890000	1760000	2600000	1980000	2030000	5540000	4510000	1840000	1550000	0	1010000	830000	3640000	2040000	5200000	2490000	1400000	357000	4040000	509000	0	4560000	2650000	2120000	2010000	3370000	1060000	3310000	3100000	4090000	768000	0	1380000
56	187.928	22.78	Negative	56/187.9279/22.78/19/NEG	2050000	2580000	2400000	2270000	2530000	2480000	1990000	1030000	1030000	794000	928000	694000	738000	1760000	1560000	701000	1050000	766000	872000	688000	1180000	1350000	1460000	1170000	1220000	433000	1580000	364000	674000	1280000	1260000	733000	722000	995000	405000	1430000	958000	1270000	353000	652000	785000
56	260.916	22.78	Negative	56/260.916/22.78/18/NEG	1760000	1760000	1370000	1740000	1770000	1690000	1300000	1550000	1610000	1230000	1440000	1300000	1050000	1710000	1480000	705000	1270000	0	956000	809000	1350000	1770000	1340000	1300000	1190000	0	1490000	386000	0	1420000	1030000	644000	1360000	1080000	332000	1270000	962000	1110000	555000	0	788000
56	472.834	22.79	Negative	56/472.8337/22.79/18/NEG	1290000	1240000	1220000	1310000	1650000	1350000	995000	623000	630000	685000	785000	723000	590000	1730000	1270000	626000	941000	370000	635000	476000	701000	1550000	1160000	1080000	910000	262000	1400000	155000	245000	1200000	877000	355000	940000	1070000	0	1140000	780000	1010000	258000	432000	380000
56	386.841	22.79	Negative	56/386.8413/22.79/18/NEG	670000	1080000	979000	957000	1280000	1040000	1050000	372000	507000	647000	710000	630000	597000	1840000	1230000	534000	484000	367000	363000	315000	877000	900000	1450000	635000	536000	171000	858000	147000	244000	971000	809000	513000	567000	427000	0	906000	0	1010000	272000	407000	388000
56	362.876	22.78	Negative	56/362.8756/22.78/19/NEG	571000	706000	574000	671000	609000	621000	628000	449000	502000	423000	464000	390000	364000	608000	464000	320000	428000	323000	246000	213000	419000	508000	502000	460000	326000	182000	206000	161000	288000	369000	241000	182000	210000	344000	120000	254000	281000	441000	230000	312000	273000
57	367.121	1.98	Positive	57/367.121/1.98/10/POS	2730000	3310000	4040000	4010000	3150000	3030000	3690000	2020000	13300000	2080000	2230000	2310000	2110000	1880000	2800000	2390000	1810000	2880000	2850000	2340000	3340000	2520000	2590000	3460000	2200000	1880000	2700000	3250000	2310000	3490000	2020000	2380000	1500000	1790000	2340000	3090000	2620000	2370000	1910000	3150000	2040000
57	358.021	2.08	Positive	57/358.0212/2.08/51/POS	1690000	3050000	4140000	5050000	1740000	1330000	2700000	1010000	12300000	1150000	1120000	1090000	889000	802000	2240000	1970000	951000	1640000	1380000	2340000	1990000	1720000	1890000	1870000	1130000	1000000	1040000	2340000	1270000	1490000	391000	2260000	527000	663000	988000	1550000	1150000	1290000	844000	2180000	1120000
57	356.007	2.08	Negative	57/356.0069/2.08/26/NEG	19800000	65800000	120000000	168000000	48900000	30000000	72700000	14400000	1130000000	14900000	25900000	8200000	8800000	9230000	37400000	15000000	9330000	30400000	17700000	41400000	39800000	16000000	14400000	21800000	14100000	5940000	11800000	51500000	9030000	20400000	2540000	32400000	1260000	2030000	10500000	26500000	7050000	12300000	4580000	28800000	5730000
57	377.988	2.09	Negative	57/377.9884/2.09/16/NEG	899000	2050000	3770000	4010000	1750000	1500000	2120000	851000	17800000	773000	1250000	695000	514000	551000	1570000	762000	463000	1310000	686000	1430000	1030000	679000	654000	606000	672000	279000	418000	1690000	343000	688000	115000	1140000	92600	171000	400000	599000	318000	349000	262000	1130000	249000
57	358.012	2.08	Negative	57/358.0116/2.08/19/NEG	713000	1290000	2660000	3670000	931000	531000	1430000	351000	23100000	403000	454000	202000	179000	221000	865000	275000	189000	506000	314000	848000	1030000	322000	248000	482000	235000	44600	320000	1410000	158000	439000	13800	739000	17400	14000	371000	495000	101000	188000	114000	683000	75800
57	357.01	2.08	Negative	57/357.0105/2.08/18/NEG	432000	7300000	12500000	19100000	5630000	3100000	7570000	1530000	127000000	1680000	2910000	973000	930000	1170000	3940000	1710000	960000	3100000	1710000	3530000	4050000	1600000	1440000	2440000	1800000	1040000	1480000	5820000	897000	1960000	245000	3400000	154000	122000	1090000	2510000	921000	1490000	477000	3030000	396000
57	305.784	2.14	Negative	57/305.7841/2.14/21/NEG	303000	1970000	2640000	4260000	1050000	556000	1890000	155000	7970000	131000	507000	61900	58900	160000	953000	280000	74300	1100000	594000	531000	2100000	420000	274000	847000	663000	91100	297000	2980000	232000	851000	6240	457000	0	0	814000	1370000	178000	358000	22000	391000	37200
57	217.892	2.09	Negative	57/217.8924/2.09/21/NEG	296000	3210000	4960000	6760000	2330000	1320000	3770000	336000	13400000	664000	1680000	311000	357000	690000	1860000	684000	433000	2250000	1300000	672000	2570000	766000	544000	1530000	910000	316000	885000	3920000	576000	1860000	58100	1270000	69400	52900	1520000	2340000	401000	1100000	199000	2080000	501000
57	450.842	2.13	Negative	57/450.8425/2.13/15/NEG	278000	2120000	4480000	5520000	1240000	474000	2010000	89200	16200000	209000	719000	55400	169000	284000	1100000	255000	92300	1070000	577000	842000	2340000	619000	322000	1110000	781000	104000	352000	2470000	198000	800000	0	733000	0	3600	367000	1340000	67000	456000	25600	506000	60400
57	218.891	2.09	Negative	57/218.8913/2.09/22/NEG	262000	3030000	5310000	7830000	2530000	1570000	4170000	400000	13700000	642000	1580000	325000	450000	652000	2230000	638000	515000	2630000	1370000	816000	2580000	807000	412000	1420000	982000	289000	890000	3860000	697000	1840000	90400	1240000	43500	40600	1750000	2530000	277000	750000	159000	2250000	335000
57	302.785	2.14	Negative	57/302.7846/2.14/21/NEG	261000	1760000	2670000	4700000	976000	428000	2080000	68000	7730000	89200	464000	49200	70800	219000	1020000	181000	99500	1070000	578000	408000	2050000	358000	291000	895000	634000	48800	517000	3220000	249000	871000	10800	519000	0	4370	1020000	1630000	61100	316000	30100	370000	47600
57	222.894	2.09	Negative	57/222.8942/2.09/17/NEG	255000	1910000	3220000	4480000	1410000	921000	2750000	218000	9100000	390000	934000	187000	252000	438000	1120000	326000	315000	1350000	803000	730000	1180000	370000	320000	925000	555000	152000	459000	2550000	427000	1140000	31000	475000	12800	30100	1130000	1380000	123000	540000	99400	1350000	298000
57	304.784	2.11	Negative	57/304.7836/2.11/15/NEG	242000	1500000	1990000	3480000	866000	251000	1580000	65800	5590000	129000	418000	53100	58300	284000	763000	84500	72000	679000	505000	231000	1300000	335000	213000	860000	500000	33700	322000	2030000	204000	599000	0	359000	4250	56200	392000	1120000	39100	306000	20700	255000	41700
57	448.843	2.14	Negative	57/448.8428/2.14/20/NEG	235000	1960000	4060000	6060000	1320000	386000	2410000	151000	16700000	213000	873000	64500	72700	263000	1130000	224000	95900	1290000	693000	805000	2880000	524000	533000	1330000	824000	76900	440000	3680000	257000	924000	0	586000	0	4870	984000	1390000	187000	325000	31500	636000	43100
57	452.842	2.13	Negative	57/452.8418/2.13/2/NEG	234000	1690000	3610000	5710000	1050000	392000	1730000	71800	13400000	227000	610000	0	175000	216000	767000	171000	64900	632000	544000	779000	1550000	574000	598000	917000	697000	20800	0	2250000	226000	709000	0	516000	0	0	183000	1110000	51200	387000	29300	329000	39300
57	452.842	2.13	Negative	57/452.8418/2.13/17/NEG	234000	1690000	3610000	5710000	1050000	445000	1980000	71800	13400000	227000	610000	41800	175000	216000	1070000	210000	76700	889000	544000	779000	2030000	574000	598000	917000	697000	117000	441000	2250000	426000	732000	7220	516000	0	0	758000	1110000	51200	387000	29300	329000	50400
57	454.843	2.13	Negative	57/454.8426/2.13/16/NEG	230000	1510000	3360000	4240000	898000	311000	1780000	61800	12900000	165000	533000	61600	69100	192000	982000	171000	101000	1010000	500000	605000	1780000	580000	293000	739000	590000	95700	351000	2250000	217000	630000	0	384000	0	0	704000	1180000	43500	221000	20400	250000	37700
57	306.783	2.14	Negative	57/306.7834/2.14/19/NEG	217000	1520000	2190000	3510000	862000	368000	1450000	61400	6580000	79400	492000	53100	65600	177000	826000	153000	69300	993000	605000	403000	1760000	310000	332000	820000	420000	39600	408000	2170000	224000	850000	6190	756000	0	0	391000	1390000	159000	461000	32600	371000	52600
57	451.842	2.14	Negative	57/451.8424/2.14/16/NEG	210000	2180000	4300000	5500000	1090000	391000	2110000	67800	15000000	216000	802000	49500	141000	204000	1160000	207000	93200	1190000	675000	714000	2300000	575000	298000	1010000	770000	49800	383000	2600000	232000	999000	0	756000	0	0	768000	1190000	50700	251000	30100	422000	44300
57	219.893	2.1	Negative	57/219.8926/2.1/21/NEG	210000	1880000	2960000	4400000	1590000	754000	2320000	249000	8030000	366000	922000	201000	271000	431000	1180000	418000	320000	1550000	695000	288000	1260000	445000	270000	1030000	671000	144000	560000	2280000	403000	1080000	54300	607000	39900	22000	1120000	1470000	322000	525000	100000	1170000	213000
57	307.785	2.14	Negative	57/307.7853/2.14/15/NEG	203000	940000	1560000	2650000	552000	328000	1280000	69900	4780000	59600	307000	0	57100	77800	586000	57100	60500	651000	659000	260000	955000	277000	142000	498000	454000	20600	245000	1610000	180000	563000	6170	312000	0	0	288000	782000	40800	196000	18800	218000	28600
57	308.784	2.14	Negative	57/308.7842/2.14/22/NEG	202000	1110000	2000000	3370000	708000	387000	1330000	69000	6750000	69300	386000	37600	37100	185000	897000	97000	84600	801000	477000	221000	1730000	336000	289000	711000	455000	23200	291000	2010000	170000	720000	10200	462000	0	0	389000	1110000	55500	206000	17700	376000	34600
57	303.784	2.14	Negative	57/303.7836/2.14/16/NEG	192000	1090000	1790000	2640000	666000	278000	1180000	42500	4740000	74300	331000	0	62500	95100	588000	84000	73700	768000	355000	315000	1400000	292000	195000	567000	437000	44600	284000	1800000	161000	540000	9700	299000	0	0	376000	878000	47800	169000	22300	243000	28100
57	301.785	2.14	Negative	57/301.7849/2.14/15/NEG	159000	827000	1290000	2000000	430000	179000	892000	0	3280000	42100	249000	0	0	151000	491000	168000	54400	387000	304000	150000	790000	170000	123000	446000	368000	108000	82500	1200000	110000	339000	0	262000	0	0	347000	534000	24800	143000	17000	359000	9830
57	453.844	2.14	Negative	57/453.8435/2.14/16/NEG	159000	1450000	3290000	4040000	738000	339000	1450000	51100	10300000	227000	497000	0	69000	218000	849000	213000	50500	611000	375000	689000	1970000	400000	243000	804000	638000	41600	271000	2240000	243000	492000	0	374000	0	0	696000	977000	41200	272000	89500	302000	32100
57	449.842	2.14	Negative	57/449.842/2.14/20/NEG	97400	1370000	2370000	3580000	732000	277000	1250000	54900	9690000	154000	505000	47100	75300	186000	852000	68800	75300	703000	411000	425000	1320000	390000	238000	605000	653000	53700	207000	2130000	134000	489000	0	384000	0	0	282000	802000	120000	290000	18000	259000	29100
57	446.842	2.13	Negative	57/446.8424/2.13/17/NEG	83300	948000	1960000	2390000	572000	235000	1080000	44400	7660000	81500	484000	0	85000	140000	606000	189000	79900	562000	280000	298000	1180000	299000	152000	405000	421000	0	308000	1520000	118000	407000	0	293000	0	0	207000	525000	22400	125000	25500	134000	26200
57	447.844	2.07	Negative	57/447.8435/2.07/12/NEG	65000	1150000	2120000	2820000	646000	163000	1100000	82600	7800000	78900	364000	49800	96800	89900	611000	116000	40800	549000	308000	598000	1290000	199000	137000	458000	368000	140000	170000	1780000	141000	413000	0	253000	65900	0	335000	619000	31100	156000	21700	153000	22100
[truncated: 3,898 more rows]
